# Supplementary material for: Bis(4′-chloro-2,2′:6′,2′′-terpyridine-κ3 N,N′,N′′)ruthenium(II) dichloride dihydrate
Source: Acta Crystallogr Sect E Struct Rep Online. 2012 May 16;68(Pt 6):m777–8. doi: 10.1107/S1600536812021459 (PMC3379109; doi:10.1107/S1600536812021459)
Supplement: Supplementary file 1 [file e-68-0m777-sup1.cif]

##############################################################################
#                                                                            #
# This CIF contains the data in a paper accepted for publication in          #
# Acta Crystallographica Section E. It conforms to the requirements of       #
# Notes for Authors for Acta Crystallographica Section E, and has been       #
# peer reviewed under the auspices of the IUCr Commission on Journals.       #
#                                                                            #
# Full details of the Crystallographic Information File format               #
# are given in the paper "The Crystallographic Information File (CIF):       #
# a New Standard Archive File for Crystallography" by S. R. Hall, F. H.      #
# Allen and I. D. Brown [Acta Cryst. (1991), A47, 655-685].                  #
#                                                                            #
# The current version of the core CIF dictionary is obtainable from          #
# ftp://ftp.iucr.org/pub/cif_core.dic.                                       #
#                                                                            #
# Software is freely available for graphical display of the structure(s)     #
# in this CIF. For information consult the CIF software page                 #
# http://www.iucr.org/resources/cif/software.                                #
#                                                                            #
# This file may be used for bona fide research purposes within the           #
# scientific community so long as proper attribution is given to the journal # 
# article from which it was obtained.                                        #
#                                                                            #
##############################################################################
data_global
_audit_creation_method     'from SHELXL97 CIF and IUCr SHELXL97-template'
_journal_date_recd_electronic     2012-04-21
_journal_date_accepted     2012-05-11
_journal_name_full     'Acta Crystallographica, Section E'
_journal_year     2012
_journal_volume     68
_journal_issue      6
_journal_page_first     m777
_journal_page_last     m778
_journal_paper_category     QM
_journal_paper_doi     10.1107/S1600536812021459
_journal_coeditor_code     RZ2748
_publ_contact_author_name     'Huang, Wei'
_publ_contact_author_address
;
State Key Laboratory of Coordination Chemistry,
Nanjing National Laboratory of Microstructures,
School of Chemistry and Chemical Engineering,
Nanjing University,
Nanjing 210093,
People's Republic of China
;
_publ_contact_author_email     'whuang@nju.edu.cn'
_publ_contact_author_fax     '86 25 83314502'
_publ_contact_author_phone     '86 25 83686526'
_publ_section_title
;\
Bis(4'-chloro-2,2':6',2''-terpyridine-\k^3^<i>N</i>,<i>N</i>',<i>N</i>'')\
ruthenium(II) dichloride dihydrate
;
loop_
    _publ_author_name
    _publ_author_address
    'Wang, Ying'
;
Department of Chemistry and Chemical Engineering,
Lianyungang Teacher's college,
Lianyungang 222006,
People's Republic of China
;
    'Jiao, Rui'
;
Department of Chemistry and Chemical Engineering,
Lianyungang Teacher's college,
Lianyungang 222006,
People's Republic of China
;
    'Qiu, Xiang-Lei '
;
Department of Chemistry and Chemical Engineering,
Lianyungang Teacher's college,
Lianyungang 222006,
People's Republic of China
;
    'Wang, Jian '
;
Department of Chemistry and Chemical Engineering,
Lianyungang Teacher's college,
Lianyungang 222006,
People's Republic of China
;
    'Huang, Wei'
;
State Key Laboratory of Coordination Chemistry,
Coordination Chemistry Institute,
School of Chemistry and Chemical Engineering,
Nanjing University,
Nanjing 210093,
People's Republic of China
;
data_I
_audit_creation_method     SHELXL-97
_chemical_name_systematic
;
Bis(4'-chloro-2,2':6',2''-terpyridine-
\k^3^<i>N</i>,<i>N</i>',<i>N</i>'')ruthenium(II) dichloride dihydrate
;
_chemical_name_common     ?
_chemical_formula_moiety     'C30 H20 Cl2 N6 Ru 2+, 2(Cl -), 2(H2 O)'
_chemical_formula_sum     'C30 H24 Cl4 N6 O2 Ru'
_chemical_formula_iupac     '[Ru (C15 H10 Cl N3)2] Cl2, 2H2 O'
_chemical_formula_weight     743.42
_chemical_melting_point     ?
_symmetry_cell_setting     orthorhombic
_symmetry_space_group_name_H-M     'P n a 21'
_symmetry_space_group_name_Hall     'P 2c -2n'
loop_
    _symmetry_equiv_pos_as_xyz
    'x, y, z'
    '-x, -y, z+1/2'
    '-x+1/2, y+1/2, z+1/2'
    'x+1/2, -y+1/2, z'
_cell_length_a     10.1367(5)
_cell_length_b     16.2964(7)
_cell_length_c     17.8995(8)
_cell_angle_alpha     90.00
_cell_angle_beta     90.00
_cell_angle_gamma     90.00
_cell_volume     2956.8(2)
_cell_formula_units_Z     4
_cell_measurement_reflns_used     8095
_cell_measurement_theta_min     2.276
_cell_measurement_theta_max     27.545
_cell_measurement_temperature     291(2)
_exptl_crystal_description     block
_exptl_crystal_colour     red
_exptl_crystal_size_max     0.18
_exptl_crystal_size_mid     0.16
_exptl_crystal_size_min     0.14
_exptl_crystal_density_diffrn     1.670
_exptl_crystal_density_meas     ?
_exptl_crystal_density_method     'not measured'
_exptl_crystal_F_000     1496
_exptl_absorpt_coefficient_mu     0.933
_exptl_absorpt_correction_type     multi-scan
_exptl_absorpt_process_details     '(SADABS; Bruker, 2000)'
_exptl_absorpt_correction_T_min     0.8501
_exptl_absorpt_correction_T_max     0.8805
_exptl_special_details
;
The structure was solved by direct methods and successive
difference Fourier syntheses.
;
_diffrn_ambient_temperature     291(2)
_diffrn_radiation_type     MoK\a
_diffrn_radiation_wavelength     0.71073
_diffrn_radiation_source     'fine-focus sealed tube'
_diffrn_radiation_monochromator     graphite
_diffrn_measurement_device_type     'Bruker SMART CCD area-detector'
_diffrn_measurement_method     '\f and \w scans'
_diffrn_detector_area_resol_mean     ?
_diffrn_reflns_number     15880
_diffrn_reflns_av_R_equivalents     0.0690
_diffrn_reflns_av_sigmaI/netI     0.0489
_diffrn_reflns_theta_min     1.69
_diffrn_reflns_theta_max     25.00
_diffrn_reflns_theta_full     25.00
_diffrn_measured_fraction_theta_max     0.999
_diffrn_measured_fraction_theta_full     0.999
_diffrn_reflns_limit_h_min     -7
_diffrn_reflns_limit_h_max     12
_diffrn_reflns_limit_k_min     -19
_diffrn_reflns_limit_k_max     19
_diffrn_reflns_limit_l_min     -21
_diffrn_reflns_limit_l_max     20
_diffrn_standards_number     0
_diffrn_standards_interval_count     0
_diffrn_standards_interval_time     0
_diffrn_standards_decay_%     0
_refine_special_details
;
Refinement of <i>F</i>^2^ against ALL reflections. The weighted <i>R</i>-factor
<i>wR</i> and goodness of fit <i>S</i> are based on <i>F</i>^2^, conventional
<i>R</i>-factors <i>R</i> are based on <i>F</i>, with <i>F</i> set to zero for
negative <i>F</i>^2^. The threshold expression of <i>F</i>^2^ >
\s(<i>F</i>^2^) is used only for calculating <i>R</i>-factors(gt) <i>etc</i>.
and is not relevant to the choice of reflections for refinement.
<i>R</i>-factors based on <i>F</i>^2^ are statistically about twice as large
as those based on <i>F</i>, and <i>R</i>- factors based on ALL data will be
even larger.
;
_reflns_number_total     5166
_reflns_number_gt     4736
_reflns_threshold_expression     I>2sigma(I)
_refine_ls_structure_factor_coef     Fsqd
_refine_ls_matrix_type     full
_refine_ls_R_factor_all     0.0376
_refine_ls_R_factor_gt     0.0342
_refine_ls_wR_factor_gt     0.0828
_refine_ls_wR_factor_ref     0.0844
_refine_ls_goodness_of_fit_ref     1.013
_refine_ls_restrained_S_all     1.013
_refine_ls_number_reflns     5166
_refine_ls_number_parameters     389
_refine_ls_number_restraints     1
_refine_ls_hydrogen_treatment     constr
_refine_ls_weighting_scheme     calc
_refine_ls_weighting_details
                 'calc w=1/[\s^2^(Fo^2^)+(0.0507P)^2^] where P=(Fo^2^+2Fc^2^)/3'
_atom_sites_solution_hydrogens     geom
_atom_sites_solution_primary     direct
_atom_sites_solution_secondary     difmap
_refine_ls_shift/su_max     0.001
_refine_ls_shift/su_mean     0.000
_refine_diff_density_max     0.781
_refine_diff_density_min     -0.422
_refine_ls_extinction_method     none
_refine_ls_extinction_coef     ?
_refine_ls_abs_structure_details     'Flack (1983), 2475 Friedel pairs'
_refine_ls_abs_structure_Flack     0.47(3)
loop_
    _atom_type_symbol
    _atom_type_description
    _atom_type_scat_dispersion_real
    _atom_type_scat_dispersion_imag
    _atom_type_scat_source
    'C' 'C' 0.0033 0.0016
                         'International Tables Vol C Tables 4.2.6.8 and 6.1.1.4'
    'H' 'H' 0.0000 0.0000
                         'International Tables Vol C Tables 4.2.6.8 and 6.1.1.4'
    'Cl' 'Cl' 0.1484 0.1585
                         'International Tables Vol C Tables 4.2.6.8 and 6.1.1.4'
    'Ru' 'Ru' -1.2594 0.8363
                         'International Tables Vol C Tables 4.2.6.8 and 6.1.1.4'
    'N' 'N' 0.0061 0.0033
                         'International Tables Vol C Tables 4.2.6.8 and 6.1.1.4'
    'O' 'O' 0.0106 0.0060
                         'International Tables Vol C Tables 4.2.6.8 and 6.1.1.4'
_computing_data_collection     'SMART (Bruker, 2000)'
_computing_cell_refinement     'SAINT (Bruker, 2000)'
_computing_data_reduction     'SAINT (Bruker, 2000)'
_computing_structure_solution     'SHELXS97 (Sheldrick, 2008)'
_computing_structure_refinement     'SHELXL97 (Sheldrick, 2008)'
_computing_molecular_graphics     'SHELXTL (Sheldrick, 2008)'
_computing_publication_material     'SHELXTL (Sheldrick, 2008)'
loop_
    _atom_site_type_symbol
    _atom_site_label
    _atom_site_fract_x
    _atom_site_fract_y
    _atom_site_fract_z
    _atom_site_U_iso_or_equiv
    _atom_site_adp_type
    _atom_site_calc_flag
    _atom_site_refinement_flags
    _atom_site_occupancy
    _atom_site_symmetry_multiplicity
    _atom_site_disorder_assembly
    _atom_site_disorder_group
    Ru Ru1 0.29385(2) 0.487615(16) 0.79324(2) 0.03652(10) Uani d . 1 1 . .
    Cl Cl1 0.31009(13) 0.88127(6) 0.76928(7) 0.0702(4) Uani d . 1 1 . .
    Cl Cl2 0.29576(11) 0.09346(6) 0.80920(7) 0.0620(4) Uani d . 1 1 . .
    N N1 0.4328(4) 0.5037(2) 0.7093(2) 0.0403(8) Uani d . 1 1 . .
    N N2 0.2981(3) 0.60884(17) 0.7856(3) 0.0387(8) Uani d . 1 1 . .
    N N3 0.1519(3) 0.52045(18) 0.87155(19) 0.0405(7) Uani d . 1 1 . .
    N N4 0.1469(3) 0.4589(2) 0.71801(18) 0.0383(7) Uani d . 1 1 . .
    N N5 0.2922(3) 0.36654(16) 0.8003(3) 0.0366(7) Uani d . 1 1 . .
    N N6 0.4377(4) 0.46780(19) 0.8739(2) 0.0402(8) Uani d . 1 1 . .
    C C1 0.4956(4) 0.4461(3) 0.6702(2) 0.0495(10) Uani d . 1 1 . .
    H H1 0.4762 0.3914 0.6798 0.059 Uiso calc R 1 1 . .
    C C2 0.5882(5) 0.4642(3) 0.6161(3) 0.0555(12) Uani d . 1 1 . .
    H H2 0.6295 0.4222 0.5898 0.067 Uiso calc R 1 1 . .
    C C3 0.6187(4) 0.5436(3) 0.6016(3) 0.0590(12) Uani d . 1 1 . .
    H H3 0.6823 0.5565 0.5660 0.071 Uiso calc R 1 1 . .
    C C4 0.5543(4) 0.6052(3) 0.6402(2) 0.0497(10) Uani d . 1 1 . .
    H H4 0.5731 0.6599 0.6303 0.060 Uiso calc R 1 1 . .
    C C5 0.4605(4) 0.5844(2) 0.6942(2) 0.0419(9) Uani d . 1 1 . .
    C C6 0.3842(4) 0.6443(2) 0.7371(2) 0.0415(9) Uani d . 1 1 . .
    C C7 0.3893(4) 0.7289(2) 0.7306(2) 0.0490(10) Uani d . 1 1 . .
    H H7 0.4468 0.7541 0.6972 0.059 Uiso calc R 1 1 . .
    C C8 0.3062(4) 0.7747(2) 0.7753(2) 0.0487(13) Uani d . 1 1 . .
    C C9 0.2190(4) 0.7392(3) 0.8253(3) 0.0488(10) Uani d . 1 1 . .
    H H9 0.1661 0.7703 0.8570 0.059 Uiso d R 1 1 . .
    C C10 0.2161(4) 0.6537(2) 0.8288(2) 0.0389(9) Uani d . 1 1 . .
    C C11 0.1303(4) 0.6035(2) 0.8758(2) 0.0415(9) Uani d . 1 1 . .
    C C12 0.0307(4) 0.6351(3) 0.9204(2) 0.0513(10) Uani d . 1 1 . .
    H H12 0.0168 0.6914 0.9229 0.062 Uiso calc R 1 1 . .
    C C13 -0.0476(4) 0.5823(3) 0.9609(3) 0.0584(12) Uani d . 1 1 . .
    H H13 -0.1157 0.6027 0.9904 0.070 Uiso calc R 1 1 . .
    C C14 -0.0248(6) 0.5004(4) 0.9576(4) 0.0618(15) Uani d . 1 1 . .
    H H14 -0.0772 0.4641 0.9846 0.074 Uiso calc R 1 1 . .
    C C15 0.0791(5) 0.4711(3) 0.9129(3) 0.0494(11) Uani d . 1 1 . .
    H H15 0.0971 0.4151 0.9125 0.059 Uiso calc R 1 1 . .
    C C16 0.0690(5) 0.5099(3) 0.6799(3) 0.0460(11) Uani d . 1 1 . .
    H H16 0.0848 0.5660 0.6838 0.055 Uiso calc R 1 1 . .
    C C17 -0.0323(6) 0.4844(3) 0.6356(3) 0.0523(13) Uani d . 1 1 . .
    H H17 -0.0843 0.5226 0.6107 0.063 Uiso calc R 1 1 . .
    C C18 -0.0577(4) 0.4009(3) 0.6278(2) 0.0534(11) Uani d . 1 1 . .
    H H18 -0.1270 0.3822 0.5984 0.064 Uiso calc R 1 1 . .
    C C19 0.0235(4) 0.3467(3) 0.6653(2) 0.0468(10) Uani d . 1 1 . .
    H H19 0.0115 0.2904 0.6599 0.056 Uiso calc R 1 1 . .
    C C20 0.1226(4) 0.3762(2) 0.7108(2) 0.0400(9) Uani d . 1 1 . .
    C C21 0.2080(4) 0.3234(2) 0.7571(2) 0.0381(8) Uani d . 1 1 . .
    C C22 0.2096(4) 0.2384(2) 0.7582(2) 0.0451(10) Uani d . 1 1 . .
    H H22 0.1552 0.2083 0.7266 0.054 Uiso calc R 1 1 . .
    C C23 0.2942(4) 0.1997(2) 0.8073(3) 0.0443(11) Uani d . 1 1 . .
    C C24 0.3774(4) 0.2437(2) 0.8535(2) 0.0467(10) Uani d . 1 1 . .
    H H24 0.4327 0.2170 0.8870 0.056 Uiso calc R 1 1 . .
    C C25 0.3762(4) 0.3286(2) 0.8485(2) 0.0384(9) Uani d . 1 1 . .
    C C26 0.4577(4) 0.3863(2) 0.8907(2) 0.0410(9) Uani d . 1 1 . .
    C C27 0.5518(4) 0.3629(3) 0.9433(3) 0.0501(10) Uani d . 1 1 . .
    H H27 0.5654 0.3077 0.9541 0.060 Uiso calc R 1 1 . .
    C C28 0.6242(4) 0.4223(3) 0.9789(2) 0.0559(12) Uani d . 1 1 . .
    H H28 0.6876 0.4072 1.0139 0.067 Uiso calc R 1 1 . .
    C C29 0.6039(5) 0.5037(3) 0.9635(3) 0.0548(13) Uani d . 1 1 . .
    H H29 0.6520 0.5441 0.9880 0.066 Uiso calc R 1 1 . .
    C C30 0.5092(4) 0.5244(3) 0.9101(2) 0.0472(10) Uani d . 1 1 . .
    H H30 0.4953 0.5795 0.8992 0.057 Uiso calc R 1 1 . .
    O O1 0.8180(4) 0.6796(3) 0.5095(3) 0.0911(12) Uani d . 1 1 . .
    H H1A 0.7593 0.7075 0.4870 0.137 Uiso d R 1 1 . .
    H H1B 0.8513 0.7082 0.5445 0.137 Uiso d R 1 1 . .
    O O2 0.6110(4) 0.3114(2) 0.4811(2) 0.0952(14) Uani d . 1 1 . .
    H H2A 0.6240 0.2689 0.5077 0.143 Uiso d R 1 1 . .
    H H2B 0.5485 0.3394 0.4998 0.143 Uiso d R 1 1 . .
    Cl Cl3 0.82738(13) 0.20222(8) 0.55975(9) 0.0755(4) Uani d . 1 1 . .
    Cl Cl4 0.60880(13) 0.81073(7) 0.57497(8) 0.0725(4) Uani d . 1 1 . .
loop_
    _atom_site_aniso_label
    _atom_site_aniso_U_11
    _atom_site_aniso_U_22
    _atom_site_aniso_U_33
    _atom_site_aniso_U_12
    _atom_site_aniso_U_13
    _atom_site_aniso_U_23
    Ru1 0.04084(15) 0.02974(15) 0.03897(15) 0.00017(10) -0.00122(19) 0.00334(18)
    Cl1 0.0967(8) 0.0306(5) 0.0833(11) -0.0047(5) -0.0244(7) 0.0081(5)
    Cl2 0.0896(8) 0.0288(4) 0.0676(10) 0.0044(5) 0.0194(6) 0.0067(5)
    N1 0.040(2) 0.0425(19) 0.039(2) -0.0004(15) -0.0031(16) 0.0033(15)
    N2 0.0425(15) 0.0282(14) 0.045(2) -0.0023(11) -0.0037(16) 0.0026(18)
    N3 0.0423(18) 0.0379(19) 0.0412(19) -0.0049(14) -0.0018(15) 0.0015(14)
    N4 0.0407(17) 0.0389(17) 0.0354(18) -0.0009(14) 0.0011(14) 0.0015(14)
    N5 0.0437(15) 0.0285(13) 0.0377(19) 0.0032(11) 0.0077(16) 0.0027(18)
    N6 0.044(2) 0.0368(16) 0.040(2) 0.0002(16) 0.0019(15) 0.0035(16)
    C1 0.049(2) 0.051(3) 0.049(3) 0.0090(19) -0.004(2) 0.003(2)
    C2 0.045(3) 0.074(3) 0.047(3) 0.009(3) 0.001(2) 0.000(3)
    C3 0.044(3) 0.082(4) 0.050(3) -0.003(2) -0.004(2) 0.008(3)
    C4 0.047(2) 0.058(3) 0.043(2) -0.0064(19) -0.0035(19) 0.0075(19)
    C5 0.040(2) 0.041(2) 0.045(2) -0.0038(16) -0.0098(18) 0.0067(17)
    C6 0.043(2) 0.039(2) 0.043(2) -0.0068(17) -0.0092(18) 0.0042(16)
    C7 0.058(3) 0.039(2) 0.049(3) -0.0110(19) -0.013(2) 0.0118(18)
    C8 0.064(3) 0.0271(18) 0.055(4) -0.0050(16) -0.020(2) 0.0069(17)
    C9 0.057(3) 0.037(2) 0.052(2) 0.0085(18) -0.015(2) -0.0036(18)
    C10 0.041(2) 0.034(2) 0.042(2) 0.0035(15) -0.0067(17) -0.0009(16)
    C11 0.039(2) 0.047(2) 0.039(2) 0.0063(16) -0.0065(17) -0.0016(17)
    C12 0.054(3) 0.054(3) 0.045(3) 0.005(2) -0.004(2) -0.0063(19)
    C13 0.052(3) 0.073(3) 0.050(3) 0.008(2) 0.004(2) -0.017(2)
    C14 0.053(4) 0.082(4) 0.050(3) -0.013(3) 0.009(3) -0.002(2)
    C15 0.057(3) 0.047(2) 0.044(3) -0.007(2) 0.000(2) -0.002(2)
    C16 0.049(3) 0.043(2) 0.046(3) 0.0086(19) 0.002(2) 0.0062(19)
    C17 0.057(3) 0.060(3) 0.041(3) 0.013(2) -0.007(2) 0.002(2)
    C18 0.047(3) 0.069(3) 0.044(3) -0.004(2) -0.004(2) -0.006(2)
    C19 0.046(2) 0.049(2) 0.046(2) -0.0081(18) 0.0012(19) -0.0030(18)
    C20 0.043(2) 0.039(2) 0.039(2) 0.0009(16) 0.0083(17) -0.0016(16)
    C21 0.042(2) 0.032(2) 0.041(2) 0.0008(15) 0.0046(16) 0.0014(16)
    C22 0.049(2) 0.035(2) 0.051(2) -0.0050(16) 0.0085(18) -0.0046(18)
    C23 0.059(2) 0.0281(17) 0.046(3) 0.0025(16) 0.0182(19) 0.0032(17)
    C24 0.056(2) 0.041(2) 0.043(2) 0.0148(18) 0.0087(19) 0.0076(17)
    C25 0.045(2) 0.0344(19) 0.035(2) 0.0035(16) 0.0074(17) 0.0060(15)
    C26 0.042(2) 0.044(2) 0.037(2) 0.0072(17) 0.0027(17) 0.0048(16)
    C27 0.054(3) 0.051(3) 0.045(2) 0.010(2) 0.0010(19) 0.0077(19)
    C28 0.044(3) 0.081(3) 0.043(3) 0.011(2) -0.0042(19) 0.002(2)
    C29 0.049(3) 0.068(3) 0.047(3) -0.004(2) -0.002(2) -0.008(2)
    C30 0.045(2) 0.046(3) 0.051(3) -0.0013(19) 0.001(2) -0.003(2)
    O1 0.094(3) 0.079(3) 0.100(3) 0.001(2) 0.011(2) -0.014(2)
    O2 0.109(3) 0.067(2) 0.109(3) 0.024(2) 0.035(3) 0.012(2)
    Cl3 0.0685(7) 0.0689(8) 0.0892(10) -0.0103(6) -0.0019(7) -0.0065(7)
    Cl4 0.0767(8) 0.0468(6) 0.0941(10) -0.0041(5) 0.0233(7) 0.0034(6)
_geom_special_details
;
All e.s.d.'s (except the e.s.d. in the dihedral angle between two l.s. planes)
are estimated using the full covariance matrix. The cell e.s.d.'s are taken
into account individually in the estimation of e.s.d.'s in distances, angles
and torsion angles; correlations between e.s.d.'s in cell parameters are only
used when they are defined by crystal symmetry. An approximate (isotropic)
treatment of cell e.s.d.'s is used for estimating e.s.d.'s involving l.s.
planes.
;
loop_
    _geom_bond_atom_site_label_1
    _geom_bond_atom_site_label_2
    _geom_bond_site_symmetry_2
    _geom_bond_distance
    _geom_bond_publ_flag
    Ru1 N1 . 2.075(4) ?
    Ru1 N2 . 1.981(3) ?
    Ru1 N3 . 2.079(4) ?
    Ru1 N4 . 2.062(3) ?
    Ru1 N5 . 1.977(3) ?
    Ru1 N6 . 2.077(4) ?
    Cl1 C8 . 1.740(4) ?
    Cl2 C23 . 1.732(4) ?
    N1 C1 . 1.333(6) ?
    N1 C5 . 1.371(5) ?
    N2 C10 . 1.350(5) ?
    N2 C6 . 1.360(5) ?
    N3 C15 . 1.318(6) ?
    N3 C11 . 1.373(5) ?
    N4 C16 . 1.334(5) ?
    N4 C20 . 1.376(5) ?
    N5 C21 . 1.348(5) ?
    N5 C25 . 1.361(5) ?
    N6 C30 . 1.340(5) ?
    N6 C26 . 1.377(5) ?
    C1 C2 . 1.380(7) ?
    C1 H1 . 0.9300 ?
    C2 C3 . 1.355(7) ?
    C2 H2 . 0.9300 ?
    C3 C4 . 1.383(7) ?
    C3 H3 . 0.9300 ?
    C4 C5 . 1.398(6) ?
    C4 H4 . 0.9300 ?
    C5 C6 . 1.463(5) ?
    C6 C7 . 1.385(6) ?
    C7 C8 . 1.380(6) ?
    C7 H7 . 0.9300 ?
    C8 C9 . 1.386(6) ?
    C9 C10 . 1.394(6) ?
    C9 H9 . 0.9299 ?
    C10 C11 . 1.462(6) ?
    C11 C12 . 1.387(6) ?
    C12 C13 . 1.377(7) ?
    C12 H12 . 0.9300 ?
    C13 C14 . 1.355(7) ?
    C13 H13 . 0.9300 ?
    C14 C15 . 1.407(8) ?
    C14 H14 . 0.9300 ?
    C15 H15 . 0.9300 ?
    C16 C17 . 1.362(7) ?
    C16 H16 . 0.9300 ?
    C17 C18 . 1.392(6) ?
    C17 H17 . 0.9300 ?
    C18 C19 . 1.381(6) ?
    C18 H18 . 0.9300 ?
    C19 C20 . 1.379(5) ?
    C19 H19 . 0.9300 ?
    C20 C21 . 1.475(5) ?
    C21 C22 . 1.385(6) ?
    C22 C23 . 1.380(6) ?
    C22 H22 . 0.9300 ?
    C23 C24 . 1.382(6) ?
    C24 C25 . 1.387(5) ?
    C24 H24 . 0.9300 ?
    C25 C26 . 1.462(6) ?
    C26 C27 . 1.393(6) ?
    C27 C28 . 1.373(7) ?
    C27 H27 . 0.9300 ?
    C28 C29 . 1.370(7) ?
    C28 H28 . 0.9300 ?
    C29 C30 . 1.396(7) ?
    C29 H29 . 0.9300 ?
    C30 H30 . 0.9300 ?
    O1 H1A . 0.8501 ?
    O1 H1B . 0.8500 ?
    O2 H2A . 0.8500 ?
    O2 H2B . 0.8500 ?
loop_
    _geom_angle_atom_site_label_1
    _geom_angle_atom_site_label_2
    _geom_angle_atom_site_label_3
    _geom_angle_site_symmetry_1
    _geom_angle_site_symmetry_3
    _geom_angle
    _geom_angle_publ_flag
    N5 Ru1 N2 . . 179.19(14) ?
    N5 Ru1 N4 . . 78.99(14) ?
    N2 Ru1 N4 . . 101.35(14) ?
    N5 Ru1 N1 . . 100.25(14) ?
    N2 Ru1 N1 . . 79.01(15) ?
    N4 Ru1 N1 . . 92.66(14) ?
    N5 Ru1 N6 . . 78.84(14) ?
    N2 Ru1 N6 . . 100.83(14) ?
    N4 Ru1 N6 . . 157.79(12) ?
    N1 Ru1 N6 . . 92.64(11) ?
    N5 Ru1 N3 . . 102.01(14) ?
    N2 Ru1 N3 . . 78.74(14) ?
    N4 Ru1 N3 . . 89.93(12) ?
    N1 Ru1 N3 . . 157.68(12) ?
    N6 Ru1 N3 . . 93.28(14) ?
    C1 N1 C5 . . 118.3(4) ?
    C1 N1 Ru1 . . 128.0(3) ?
    C5 N1 Ru1 . . 113.8(3) ?
    C10 N2 C6 . . 122.0(3) ?
    C10 N2 Ru1 . . 119.2(3) ?
    C6 N2 Ru1 . . 118.8(3) ?
    C15 N3 C11 . . 118.7(4) ?
    C15 N3 Ru1 . . 127.5(3) ?
    C11 N3 Ru1 . . 113.7(3) ?
    C16 N4 C20 . . 117.2(4) ?
    C16 N4 Ru1 . . 128.3(3) ?
    C20 N4 Ru1 . . 114.4(3) ?
    C21 N5 C25 . . 121.5(3) ?
    C21 N5 Ru1 . . 119.3(3) ?
    C25 N5 Ru1 . . 119.2(3) ?
    C30 N6 C26 . . 118.5(4) ?
    C30 N6 Ru1 . . 127.5(3) ?
    C26 N6 Ru1 . . 113.9(3) ?
    N1 C1 C2 . . 122.9(4) ?
    N1 C1 H1 . . 118.5 ?
    C2 C1 H1 . . 118.5 ?
    C3 C2 C1 . . 119.6(5) ?
    C3 C2 H2 . . 120.2 ?
    C1 C2 H2 . . 120.2 ?
    C2 C3 C4 . . 119.3(4) ?
    C2 C3 H3 . . 120.4 ?
    C4 C3 H3 . . 120.4 ?
    C3 C4 C5 . . 119.4(4) ?
    C3 C4 H4 . . 120.3 ?
    C5 C4 H4 . . 120.3 ?
    N1 C5 C4 . . 120.5(4) ?
    N1 C5 C6 . . 115.4(4) ?
    C4 C5 C6 . . 124.1(4) ?
    N2 C6 C7 . . 120.0(4) ?
    N2 C6 C5 . . 113.0(3) ?
    C7 C6 C5 . . 127.0(4) ?
    C8 C7 C6 . . 117.9(4) ?
    C8 C7 H7 . . 121.1 ?
    C6 C7 H7 . . 121.1 ?
    C7 C8 C9 . . 122.5(4) ?
    C7 C8 Cl1 . . 119.4(3) ?
    C9 C8 Cl1 . . 118.1(3) ?
    C8 C9 C10 . . 117.3(4) ?
    C8 C9 H9 . . 122.3 ?
    C10 C9 H9 . . 120.4 ?
    N2 C10 C9 . . 120.2(4) ?
    N2 C10 C11 . . 113.1(3) ?
    C9 C10 C11 . . 126.7(4) ?
    N3 C11 C12 . . 120.9(4) ?
    N3 C11 C10 . . 115.2(3) ?
    C12 C11 C10 . . 123.8(4) ?
    C13 C12 C11 . . 119.4(4) ?
    C13 C12 H12 . . 120.3 ?
    C11 C12 H12 . . 120.3 ?
    C14 C13 C12 . . 119.6(5) ?
    C14 C13 H13 . . 120.2 ?
    C12 C13 H13 . . 120.2 ?
    C13 C14 C15 . . 119.2(5) ?
    C13 C14 H14 . . 120.4 ?
    C15 C14 H14 . . 120.4 ?
    N3 C15 C14 . . 122.1(5) ?
    N3 C15 H15 . . 119.0 ?
    C14 C15 H15 . . 119.0 ?
    N4 C16 C17 . . 123.6(4) ?
    N4 C16 H16 . . 118.2 ?
    C17 C16 H16 . . 118.2 ?
    C16 C17 C18 . . 119.7(4) ?
    C16 C17 H17 . . 120.1 ?
    C18 C17 H17 . . 120.1 ?
    C19 C18 C17 . . 117.8(4) ?
    C19 C18 H18 . . 121.1 ?
    C17 C18 H18 . . 121.1 ?
    C20 C19 C18 . . 119.8(4) ?
    C20 C19 H19 . . 120.1 ?
    C18 C19 H19 . . 120.1 ?
    N4 C20 C19 . . 121.8(4) ?
    N4 C20 C21 . . 114.4(3) ?
    C19 C20 C21 . . 123.8(3) ?
    N5 C21 C22 . . 120.4(4) ?
    N5 C21 C20 . . 112.9(3) ?
    C22 C21 C20 . . 126.7(4) ?
    C23 C22 C21 . . 118.2(4) ?
    C23 C22 H22 . . 120.9 ?
    C21 C22 H22 . . 120.9 ?
    C22 C23 C24 . . 121.6(4) ?
    C22 C23 Cl2 . . 118.4(3) ?
    C24 C23 Cl2 . . 120.0(3) ?
    C23 C24 C25 . . 118.3(4) ?
    C23 C24 H24 . . 120.9 ?
    C25 C24 H24 . . 120.9 ?
    N5 C25 C24 . . 119.9(4) ?
    N5 C25 C26 . . 112.9(3) ?
    C24 C25 C26 . . 127.1(3) ?
    N6 C26 C27 . . 120.9(4) ?
    N6 C26 C25 . . 115.1(3) ?
    C27 C26 C25 . . 124.0(4) ?
    C28 C27 C26 . . 119.1(4) ?
    C28 C27 H27 . . 120.5 ?
    C26 C27 H27 . . 120.5 ?
    C29 C28 C27 . . 120.6(4) ?
    C29 C28 H28 . . 119.7 ?
    C27 C28 H28 . . 119.7 ?
    C28 C29 C30 . . 118.4(5) ?
    C28 C29 H29 . . 120.8 ?
    C30 C29 H29 . . 120.8 ?
    N6 C30 C29 . . 122.5(4) ?
    N6 C30 H30 . . 118.8 ?
    C29 C30 H30 . . 118.8 ?
    H1A O1 H1B . . 109.5 ?
    H2A O2 H2B . . 109.5 ?
loop_
    _geom_torsion_atom_site_label_1
    _geom_torsion_atom_site_label_2
    _geom_torsion_atom_site_label_3
    _geom_torsion_atom_site_label_4
    _geom_torsion_site_symmetry_1
    _geom_torsion_site_symmetry_2
    _geom_torsion_site_symmetry_3
    _geom_torsion_site_symmetry_4
    _geom_torsion
    _geom_torsion_publ_flag
    N5 Ru1 N1 C1 . . . . 3.0(4) ?
    N2 Ru1 N1 C1 . . . . -177.4(4) ?
    N4 Ru1 N1 C1 . . . . -76.3(4) ?
    N6 Ru1 N1 C1 . . . . 82.1(4) ?
    N3 Ru1 N1 C1 . . . . -172.6(3) ?
    N5 Ru1 N1 C5 . . . . -176.9(3) ?
    N2 Ru1 N1 C5 . . . . 2.7(3) ?
    N4 Ru1 N1 C5 . . . . 103.8(3) ?
    N6 Ru1 N1 C5 . . . . -97.8(3) ?
    N3 Ru1 N1 C5 . . . . 7.5(6) ?
    N4 Ru1 N2 C10 . . . . 87.1(3) ?
    N1 Ru1 N2 C10 . . . . 177.6(3) ?
    N6 Ru1 N2 C10 . . . . -91.8(3) ?
    N3 Ru1 N2 C10 . . . . -0.6(3) ?
    N4 Ru1 N2 C6 . . . . -93.2(3) ?
    N1 Ru1 N2 C6 . . . . -2.7(3) ?
    N6 Ru1 N2 C6 . . . . 87.9(3) ?
    N3 Ru1 N2 C6 . . . . 179.1(3) ?
    N5 Ru1 N3 C15 . . . . -1.5(4) ?
    N2 Ru1 N3 C15 . . . . 178.8(4) ?
    N4 Ru1 N3 C15 . . . . 77.2(4) ?
    N1 Ru1 N3 C15 . . . . 174.1(4) ?
    N6 Ru1 N3 C15 . . . . -80.8(4) ?
    N5 Ru1 N3 C11 . . . . -177.8(3) ?
    N2 Ru1 N3 C11 . . . . 2.5(3) ?
    N4 Ru1 N3 C11 . . . . -99.1(3) ?
    N1 Ru1 N3 C11 . . . . -2.3(5) ?
    N6 Ru1 N3 C11 . . . . 102.9(3) ?
    N5 Ru1 N4 C16 . . . . 175.6(4) ?
    N2 Ru1 N4 C16 . . . . -5.1(4) ?
    N1 Ru1 N4 C16 . . . . -84.4(4) ?
    N6 Ru1 N4 C16 . . . . 171.9(4) ?
    N3 Ru1 N4 C16 . . . . 73.4(4) ?
    N5 Ru1 N4 C20 . . . . 0.1(3) ?
    N2 Ru1 N4 C20 . . . . 179.4(3) ?
    N1 Ru1 N4 C20 . . . . 100.0(3) ?
    N6 Ru1 N4 C20 . . . . -3.6(5) ?
    N3 Ru1 N4 C20 . . . . -102.1(3) ?
    N4 Ru1 N5 C21 . . . . 1.1(3) ?
    N1 Ru1 N5 C21 . . . . -89.6(3) ?
    N6 Ru1 N5 C21 . . . . 179.7(3) ?
    N3 Ru1 N5 C21 . . . . 88.7(3) ?
    N4 Ru1 N5 C25 . . . . -178.9(3) ?
    N1 Ru1 N5 C25 . . . . 90.3(3) ?
    N6 Ru1 N5 C25 . . . . -0.3(3) ?
    N3 Ru1 N5 C25 . . . . -91.4(3) ?
    N5 Ru1 N6 C30 . . . . -179.7(4) ?
    N2 Ru1 N6 C30 . . . . 1.1(4) ?
    N4 Ru1 N6 C30 . . . . -176.0(3) ?
    N1 Ru1 N6 C30 . . . . 80.4(4) ?
    N3 Ru1 N6 C30 . . . . -78.1(3) ?
    N5 Ru1 N6 C26 . . . . -0.3(3) ?
    N2 Ru1 N6 C26 . . . . -179.5(3) ?
    N4 Ru1 N6 C26 . . . . 3.4(6) ?
    N1 Ru1 N6 C26 . . . . -100.2(3) ?
    N3 Ru1 N6 C26 . . . . 101.3(3) ?
    C5 N1 C1 C2 . . . . 0.9(6) ?
    Ru1 N1 C1 C2 . . . . -179.0(3) ?
    N1 C1 C2 C3 . . . . 0.4(7) ?
    C1 C2 C3 C4 . . . . -1.3(6) ?
    C2 C3 C4 C5 . . . . 0.9(6) ?
    C1 N1 C5 C4 . . . . -1.3(6) ?
    Ru1 N1 C5 C4 . . . . 178.6(3) ?
    C1 N1 C5 C6 . . . . 177.6(3) ?
    Ru1 N1 C5 C6 . . . . -2.4(4) ?
    C3 C4 C5 N1 . . . . 0.4(6) ?
    C3 C4 C5 C6 . . . . -178.5(4) ?
    C10 N2 C6 C7 . . . . -0.3(6) ?
    Ru1 N2 C6 C7 . . . . 180.0(3) ?
    C10 N2 C6 C5 . . . . -178.2(4) ?
    Ru1 N2 C6 C5 . . . . 2.2(4) ?
    N1 C5 C6 N2 . . . . 0.3(5) ?
    C4 C5 C6 N2 . . . . 179.2(4) ?
    N1 C5 C6 C7 . . . . -177.3(4) ?
    C4 C5 C6 C7 . . . . 1.6(6) ?
    N2 C6 C7 C8 . . . . 0.9(5) ?
    C5 C6 C7 C8 . . . . 178.4(4) ?
    C6 C7 C8 C9 . . . . -0.3(6) ?
    C6 C7 C8 Cl1 . . . . 179.6(3) ?
    C7 C8 C9 C10 . . . . -0.8(6) ?
    Cl1 C8 C9 C10 . . . . 179.3(3) ?
    C6 N2 C10 C9 . . . . -0.8(6) ?
    Ru1 N2 C10 C9 . . . . 178.8(3) ?
    C6 N2 C10 C11 . . . . 179.0(3) ?
    Ru1 N2 C10 C11 . . . . -1.3(5) ?
    C8 C9 C10 N2 . . . . 1.4(5) ?
    C8 C9 C10 C11 . . . . -178.4(4) ?
    C15 N3 C11 C12 . . . . -2.5(6) ?
    Ru1 N3 C11 C12 . . . . 174.2(3) ?
    C15 N3 C11 C10 . . . . 179.4(4) ?
    Ru1 N3 C11 C10 . . . . -3.9(4) ?
    N2 C10 C11 N3 . . . . 3.5(5) ?
    C9 C10 C11 N3 . . . . -176.7(4) ?
    N2 C10 C11 C12 . . . . -174.6(4) ?
    C9 C10 C11 C12 . . . . 5.2(6) ?
    N3 C11 C12 C13 . . . . 0.0(6) ?
    C10 C11 C12 C13 . . . . 178.0(4) ?
    C11 C12 C13 C14 . . . . 1.1(7) ?
    C12 C13 C14 C15 . . . . 0.2(8) ?
    C11 N3 C15 C14 . . . . 3.9(7) ?
    Ru1 N3 C15 C14 . . . . -172.3(4) ?
    C13 C14 C15 N3 . . . . -2.8(8) ?
    C20 N4 C16 C17 . . . . 0.6(6) ?
    Ru1 N4 C16 C17 . . . . -174.8(4) ?
    N4 C16 C17 C18 . . . . -0.8(8) ?
    C16 C17 C18 C19 . . . . -0.8(7) ?
    C17 C18 C19 C20 . . . . 2.4(6) ?
    C16 N4 C20 C19 . . . . 1.1(5) ?
    Ru1 N4 C20 C19 . . . . 177.1(3) ?
    C16 N4 C20 C21 . . . . -177.3(3) ?
    Ru1 N4 C20 C21 . . . . -1.2(4) ?
    C18 C19 C20 N4 . . . . -2.6(6) ?
    C18 C19 C20 C21 . . . . 175.5(4) ?
    C25 N5 C21 C22 . . . . -3.3(6) ?
    Ru1 N5 C21 C22 . . . . 176.7(3) ?
    C25 N5 C21 C20 . . . . 178.0(3) ?
    Ru1 N5 C21 C20 . . . . -2.1(5) ?
    N4 C20 C21 N5 . . . . 2.1(5) ?
    C19 C20 C21 N5 . . . . -176.2(4) ?
    N4 C20 C21 C22 . . . . -176.6(4) ?
    C19 C20 C21 C22 . . . . 5.1(6) ?
    N5 C21 C22 C23 . . . . 3.5(6) ?
    C20 C21 C22 C23 . . . . -178.0(4) ?
    C21 C22 C23 C24 . . . . -1.2(6) ?
    C21 C22 C23 Cl2 . . . . 179.6(3) ?
    C22 C23 C24 C25 . . . . -1.3(6) ?
    Cl2 C23 C24 C25 . . . . 177.9(3) ?
    C21 N5 C25 C24 . . . . 0.7(6) ?
    Ru1 N5 C25 C24 . . . . -179.2(3) ?
    C21 N5 C25 C26 . . . . -179.2(3) ?
    Ru1 N5 C25 C26 . . . . 0.8(4) ?
    C23 C24 C25 N5 . . . . 1.5(5) ?
    C23 C24 C25 C26 . . . . -178.6(4) ?
    C30 N6 C26 C27 . . . . -1.1(6) ?
    Ru1 N6 C26 C27 . . . . 179.4(3) ?
    C30 N6 C26 C25 . . . . -179.7(3) ?
    Ru1 N6 C26 C25 . . . . 0.8(4) ?
    N5 C25 C26 N6 . . . . -1.1(5) ?
    C24 C25 C26 N6 . . . . 179.0(4) ?
    N5 C25 C26 C27 . . . . -179.6(4) ?
    C24 C25 C26 C27 . . . . 0.5(6) ?
    N6 C26 C27 C28 . . . . 0.6(6) ?
    C25 C26 C27 C28 . . . . 179.1(4) ?
    C26 C27 C28 C29 . . . . 0.4(7) ?
    C27 C28 C29 C30 . . . . -0.8(7) ?
    C26 N6 C30 C29 . . . . 0.7(6) ?
    Ru1 N6 C30 C29 . . . . -179.9(3) ?
    C28 C29 C30 N6 . . . . 0.3(7) ?
loop_
    _geom_hbond_atom_site_label_D
    _geom_hbond_atom_site_label_H
    _geom_hbond_atom_site_label_A
    _geom_hbond_site_symmetry_A
    _geom_hbond_distance_DH
    _geom_hbond_distance_HA
    _geom_hbond_distance_DA
    _geom_hbond_angle_DHA
    C4 H4 Cl4 . 0.93 2.68 3.590(5) 169
    C12 H12 O2 3_555 0.93 2.57 3.391(6) 148
    C15 H15 O1 2_665 0.93 2.48 3.179(7) 132.3
    C16 H16 Cl4 4_465 0.93 2.81 3.498(5) 132
    C27 H27 O1 3_645 0.93 2.60 3.474(7) 158
    C28 H28 Cl4 3_645 0.93 2.82 3.686(4) 156
    C30 H30 O2 2_665 0.93 2.54 3.203(6) 128
    O1 H1A Cl4 . 0.85 2.76 3.231(5) 116
    O1 H1B Cl4 4_565 0.85 2.68 3.176(4) 118
    O2 H2A Cl3 . 0.85 2.51 3.156(4) 133
    O2 H2B Cl3 4_455 0.85 2.58 3.209(4) 132
