# Supplementary material for: Bis(4′-chloro-2,2′:6′,2′′-terpyridine-κ3 N,N′,N′′)ruthenium(II) dichloride dihydrate
Source: Acta Crystallogr Sect E Struct Rep Online. 2012 May 16;68(Pt 6):m777–8. doi: 10.1107/S1600536812021459 (PMC3379109; doi:10.1107/S1600536812021459)
Supplement: Supplementary file 2 [file e-68-0m777-Isup2.hkl]

# 
# h,k,l, Fc-squared, Fo-squared, sigma(Fo-squared) and status flag 
# 
data_I
_shelx_title ' 20120324A_0m in Pna2(1)     New: Pna21' 
_shelx_refln_list_code          4 
_shelx_F_calc_maximum      489.14 
_exptl_crystal_F_000      1496.00 
_reflns_d_resolution_high  0.8410 
 
loop_ 
 _symmetry_equiv_pos_as_xyz 
 'x, y, z' 
 '-x, -y, z+1/2' 
 '-x+1/2, y+1/2, z+1/2' 
 'x+1/2, -y+1/2, z' 
 
_cell_length_a    10.1367 
_cell_length_b    16.2964 
_cell_length_c    17.8995 
_cell_angle_alpha  90.000 
_cell_angle_beta   90.000 
_cell_angle_gamma  90.000 
 
_shelx_F_squared_multiplier     1.000 
 
loop_ 
 _refln_index_h 
 _refln_index_k 
 _refln_index_l 
 _refln_F_squared_calc 
 _refln_F_squared_meas 
 _refln_F_squared_sigma 
 _refln_observed_status 
   0   1 -21      858.85      743.39     58.15 o 
   1   1 -21      764.07      804.25     42.36 o 
   1   2 -21        8.37       17.85     17.88 o 
   0   3 -21       46.13       35.63     25.69 o 
   0   0 -20      122.95      167.22     48.55 o 
   2   0 -20      584.77      601.11     71.03 o 
   4   0 -20      271.53      315.00     44.79 o 
   1   1 -20      400.34      404.76     33.92 o 
   2   1 -20       15.21       10.75     17.47 o 
   3   1 -20      880.00      910.02     43.78 o 
   4   1 -20       38.60       22.87     18.78 o 
   0   2 -20      410.20      399.93     47.28 o 
   1   2 -20      132.22      114.73     26.10 o 
   2   2 -20      854.00      895.10     43.02 o 
   3   2 -20      102.41      100.88     23.06 o 
   1   3 -20       93.69       58.34     19.47 o 
   2   3 -20       72.97       60.32     26.68 o 
   3   3 -20      518.09      599.95     44.47 o 
   0   4 -20      295.72      305.68     60.24 o 
   1   4 -20      107.93       95.07     24.32 o 
   2   4 -20      746.64      842.44     48.79 o 
   3   4 -20       81.19       91.89     25.92 o 
   1   5 -20       82.83       68.78     27.89 o 
   2   5 -20       67.64       64.72     23.64 o 
   0   6 -20      467.78      471.11     72.82 o 
   1   6 -20      151.40      126.51     33.34 o 
   2   0 -19      891.24      932.89     60.07 o 
   4   0 -19      545.89      547.06     54.35 o 
   0   1 -19      269.04      162.90     32.98 o 
   1   1 -19     1103.84     1153.35     45.51 o 
   2   1 -19      428.73      368.01     32.30 o 
   3   1 -19      924.21     1005.40     44.33 o 
   4   1 -19       30.28        8.54     17.83 o 
   5   1 -19        5.51        5.91     16.69 o 
   1   2 -19       90.97       66.20     19.48 o 
   2   2 -19      515.33      528.99     36.23 o 
   3   2 -19       25.56       19.88     20.15 o 
   4   2 -19      930.09      985.57     51.38 o 
   5   2 -19       22.91       11.29     19.38 o 
   0   3 -19      160.27      109.35     29.80 o 
   1   3 -19      544.91      556.03     40.65 o 
   2   3 -19      309.21      320.63     35.19 o 
   3   3 -19      549.95      570.73     63.96 o 
   4   3 -19       26.48        0.00     19.88 o 
   5   3 -19       91.11      105.37     25.64 o 
   1   4 -19       64.57       58.99     26.04 o 
   2   4 -19      141.93      164.27     28.54 o 
   3   4 -19      171.13      155.94     27.66 o 
   4   4 -19     1010.34     1090.66     52.92 o 
   0   5 -19       44.57       42.26     34.16 o 
   1   5 -19      387.91      382.70     47.20 o 
   2   5 -19      137.88      117.08     40.46 o 
   3   5 -19      248.34      269.80     33.34 o 
   4   5 -19        7.39        0.00     18.20 o 
   1   6 -19       46.98       60.47     25.69 o 
   2   6 -19      127.40      149.59     33.53 o 
   3   6 -19      178.55      193.52     30.80 o 
   0   7 -19      151.42      174.42     50.35 o 
   1   7 -19      661.12      724.00     55.60 o 
   2   7 -19      289.98      343.86     46.30 o 
   3   7 -19      514.58      603.06     55.21 o 
   1   8 -19       70.84       49.89     27.52 o 
   2   8 -19      224.88      245.50     41.55 o 
   0   0 -18     1668.98     1649.77    102.49 o 
   2   0 -18      256.64      268.39     38.36 o 
   4   0 -18      323.41      374.80     45.42 o 
   6   0 -18       45.30       31.92     24.16 o 
   1   1 -18       92.23       95.03     18.97 o 
   2   1 -18      156.98      159.61     22.64 o 
   3   1 -18     2144.35     2270.82     60.07 o 
   4   1 -18       13.86       15.73     17.07 o 
   5   1 -18     1479.06     1646.90     52.92 o 
   6   1 -18        8.69        2.07     14.61 o 
   0   2 -18     1290.23     1289.34     64.84 o 
   1   2 -18      115.16      136.76     24.00 o 
   2   2 -18      774.72      800.83     52.50 o 
   3   2 -18       60.15       50.04     22.31 o 
   4   2 -18     1180.28     1261.40     54.67 o 
   5   2 -18        7.73        0.00     17.96 o 
   6   2 -18        5.58       14.24     18.35 o 
   1   3 -18       20.35       27.40     16.86 o 
   2   3 -18       38.36       16.39     18.15 o 
   3   3 -18      432.77      386.94     36.79 o 
   4   3 -18      159.18      162.01     27.62 o 
   5   3 -18      607.47      652.34     42.33 o 
   6   3 -18      162.65      145.36     26.36 o 
   0   4 -18     1706.35     1829.58    107.89 o 
   1   4 -18       90.28       91.68     26.38 o 
   2   4 -18      593.65      617.42     41.48 o 
   3   4 -18       32.32       21.45     19.37 o 
   4   4 -18      105.71       93.58     24.15 o 
   5   4 -18        0.61        0.00     16.71 o 
   1   5 -18        7.93        4.14     18.95 o 
   2   5 -18        0.09        0.00     18.04 o 
   3   5 -18      400.95      479.16     40.43 o 
   4   5 -18      158.75      197.55     29.92 o 
   5   5 -18      643.43      653.87     46.68 o 
   0   6 -18     1473.11     1577.85    103.39 o 
   1   6 -18      357.09      392.06     44.73 o 
   2   6 -18      796.26      963.73     59.38 o 
   3   6 -18      205.99      236.01     38.46 o 
   4   6 -18       34.46       53.71     24.53 o 
   5   6 -18       81.67       60.25     22.47 o 
   1   7 -18      103.92       85.82     28.28 o 
   2   7 -18      102.49       92.14     28.92 o 
   3   7 -18      899.17      941.81     61.98 o 
   4   7 -18      289.58      283.92     42.27 o 
   0   8 -18      356.48      408.17     65.63 o 
   1   8 -18      449.17      469.11     50.75 o 
   2   8 -18      332.29      389.08     47.28 o 
   3   8 -18      256.27      291.87     42.91 o 
   4   8 -18      137.00      186.57     37.51 o 
   1   9 -18       36.09       44.71     27.25 o 
   2   9 -18       73.69       75.19     28.88 o 
   3   9 -18      713.76      833.80     60.07 o 
   0  10 -18      752.63      858.60     85.41 o 
   1  10 -18      182.77      204.33     51.25 o 
   2   0 -17     1166.22     1263.18     62.94 o 
   4   0 -17     2835.44     2979.09    142.50 o 
   6   0 -17      546.19      685.34     53.94 o 
   0   1 -17      278.89      263.88     36.24 o 
   1   1 -17     1816.48     1912.95     63.20 o 
   2   1 -17      677.07      726.96     35.70 o 
   3   1 -17     1167.67     1217.29     51.18 o 
   4   1 -17      105.01       62.67     22.62 o 
   5   1 -17       25.13       25.31     18.72 o 
   6   1 -17       31.23       24.74     19.28 o 
   7   1 -17      260.61      257.98     38.76 o 
   1   2 -17        3.61        0.00     16.07 o 
   2   2 -17       49.48       42.01     18.63 o 
   3   2 -17       25.71       10.25     17.96 o 
   4   2 -17     1451.94     1501.98     55.87 o 
   5   2 -17      195.75      185.94     27.47 o 
   6   2 -17      694.62      762.24     43.58 o 
   7   2 -17      193.52      227.30     36.55 o 
   0   3 -17      132.56       98.90     38.66 o 
   1   3 -17      745.36      857.16     53.08 o 
   2   3 -17      132.04      127.09     23.83 o 
   3   3 -17     1340.10     1464.63     54.84 o 
   4   3 -17       21.11       14.61     18.63 o 
   5   3 -17       81.58      112.36     23.94 o 
   6   3 -17       55.25       25.26     18.79 o 
   7   3 -17       15.86       17.69     23.15 o 
   1   4 -17       68.99       67.64     24.70 o 
   2   4 -17      121.21      127.82     28.61 o 
   3   4 -17      155.06      120.21     23.91 o 
   4   4 -17     2300.04     2464.94    104.41 o 
   5   4 -17       62.45       49.98     20.93 o 
   6   4 -17      630.30      760.81     43.58 o 
   0   5 -17      469.26      532.24     63.83 o 
   1   5 -17     1154.13     1379.21     65.48 o 
   2   5 -17      197.42      173.28     32.06 o 
   3   5 -17      282.09      268.65     37.79 o 
   4   5 -17       19.12        0.00     17.63 o 
   5   5 -17       11.24        9.53     17.47 o 
   6   5 -17       30.50       14.66     23.42 o 
   1   6 -17      139.02      144.33     30.83 o 
   2   6 -17      201.45      262.97     37.51 o 
   3   6 -17      308.12      328.55     41.31 o 
   4   6 -17     1624.69     1824.87     61.73 o 
   5   6 -17      409.94      457.34     43.72 o 
   6   6 -17      371.05      416.43     47.03 o 
   0   7 -17      641.03      629.34     69.23 o 
   1   7 -17     1119.93     1277.10     65.47 o 
   2   7 -17      474.57      538.84     51.70 o 
   3   7 -17      345.78      409.53     45.08 o 
   4   7 -17       10.46        0.00     22.14 o 
   5   7 -17       98.72      113.80     24.51 o 
   1   8 -17      180.51      177.14     34.64 o 
   2   8 -17      122.01      189.14     40.46 o 
   3   8 -17      364.14      383.03     46.09 o 
   4   8 -17      520.59      537.66     49.92 o 
   5   8 -17      239.12      274.54     40.37 o 
   0   9 -17      346.96      441.44     68.33 o 
   1   9 -17     1094.86     1173.58     65.74 o 
   2   9 -17      778.03      823.65    109.69 o 
   3   9 -17      639.86      703.35     54.33 o 
   4   9 -17      124.89      138.57     34.01 o 
   1  10 -17       54.64       61.98     26.88 o 
   2  10 -17       95.37      126.35     32.74 o 
   3  10 -17      100.39       96.82     31.13 o 
   0  11 -17      472.84      521.45     76.42 o 
   1  11 -17      142.98      132.15     32.98 o 
   2  11 -17      507.83      612.06     55.30 o 
   0   0 -16     1574.37     1629.99     93.50 o 
   2   0 -16     1461.44     1546.61     65.48 o 
   4   0 -16       92.55      134.86     29.24 o 
   6   0 -16        7.90        5.48     19.38 o 
   1   1 -16      482.55      541.30     30.88 o 
   2   1 -16      227.05      239.65     28.37 o 
   3   1 -16     2567.40     2746.33     69.36 o 
   4   1 -16      342.21      329.39     32.22 o 
   5   1 -16     1698.17     1836.32     59.17 o 
   6   1 -16      187.14      161.24     25.25 o 
   7   1 -16      428.17      534.67     47.21 o 
   0   2 -16     3066.43     3320.22    129.46 o 
   1   2 -16      382.84      367.52     39.73 o 
   2   2 -16     2752.07     3044.53     72.32 o 
   3   2 -16      130.55      150.01     24.52 o 
   4   2 -16      393.75      472.46     35.81 o 
   5   2 -16       23.81       16.55     18.83 o 
   6   2 -16       27.98        9.38     17.28 o 
   7   2 -16        4.18       16.18     21.61 o 
   1   3 -16      140.25      162.05     29.70 o 
   2   3 -16      303.43      286.08     29.99 o 
   3   3 -16       85.38       78.11     20.75 o 
   4   3 -16      170.67      171.12     25.43 o 
   5   3 -16     1957.51     2174.24     63.61 o 
   6   3 -16       77.00      101.24     22.07 o 
   7   3 -16      284.27      300.78     39.40 o 
   0   4 -16     2929.09     3123.33    127.67 o 
   1   4 -16      518.90      538.61     42.54 o 
   2   4 -16      942.95      962.05     75.07 o 
   3   4 -16       93.51       71.60     20.33 o 
   4   4 -16       30.46       22.93     16.99 o 
   5   4 -16       15.10       18.08     17.98 o 
   6   4 -16        2.51        4.57     16.59 o 
   7   4 -16       93.48       89.18     23.61 o 
   1   5 -16      421.60      437.00     43.54 o 
   2   5 -16      106.42       96.44     26.04 o 
   3   5 -16      323.01      331.27     39.42 o 
   4   5 -16      129.89      130.00     23.06 o 
   5   5 -16      963.07     1036.00     47.01 o 
   6   5 -16       89.67       84.63     26.33 o 
   7   5 -16      436.43      498.41     51.48 o 
   0   6 -16     1530.79     1875.44    104.29 o 
   1   6 -16      668.32      715.41     48.95 o 
   2   6 -16      706.24      808.42     50.51 o 
   3   6 -16       27.86       31.47     20.98 o 
   4   6 -16      355.15      400.87     43.74 o 
   5   6 -16       14.06        4.16     17.44 o 
   6   6 -16       15.53       19.78     22.25 o 
   7   6 -16       41.91       45.00     25.60 o 
   1   7 -16       19.21       29.67     21.61 o 
   2   7 -16       66.44       46.42     23.15 o 
   3   7 -16      961.34     1057.39    110.13 o 
   4   7 -16      538.32      568.61     48.90 o 
   5   7 -16     1359.52     1359.01     93.04 o 
   6   7 -16      308.73      297.36     33.44 o 
   0   8 -16      656.35      774.09     74.62 o 
   1   8 -16      862.04     1034.24     59.44 o 
   2   8 -16      921.48     1023.75     59.38 o 
   3   8 -16      188.34      216.70     72.37 o 
   4   8 -16       77.46       93.53     28.24 o 
   5   8 -16      179.82      148.10     25.39 o 
   6   8 -16        0.73        0.95     13.79 o 
   1   9 -16      128.63      127.52     40.01 o 
   2   9 -16      414.50      429.64     47.33 o 
   3   9 -16      580.79      580.02     79.12 o 
   4   9 -16      525.37      513.44     48.26 o 
   5   9 -16      777.77      801.96     82.71 o 
   0  10 -16       93.53       82.71     39.56 o 
   1  10 -16      579.94      675.15     52.44 o 
   2  10 -16     1611.84     1745.18    208.58 o 
   3  10 -16      684.33      708.99     53.94 o 
   4  10 -16      321.58      335.21     44.38 o 
   1  11 -16      341.97      320.83     42.88 o 
   2  11 -16      370.85      410.23     79.57 o 
   3  11 -16      399.38      431.28     48.90 o 
   4  11 -16      777.84      839.54    118.68 o 
   0  12 -16      204.65      258.03     58.44 o 
   1  12 -16      479.50      456.49     50.17 o 
   2  12 -16      291.93      323.96     44.79 o 
   2   0 -15      493.02      513.67     40.67 o 
   4   0 -15     2520.30     2751.12    119.57 o 
   6   0 -15      974.22     1157.09     81.81 o 
   8   0 -15     3661.27     3364.28    157.34 o 
   0   1 -15      944.96      998.52     51.79 o 
   1   1 -15     4290.48     4532.17     83.22 o 
   2   1 -15       81.03       76.24     18.67 o 
   3   1 -15      418.34      501.22     33.20 o 
   4   1 -15      421.78      413.47     34.21 o 
   5   1 -15       36.79       43.33     17.44 o 
   6   1 -15       30.43       34.43     18.15 o 
   7   1 -15      334.41      402.49     42.91 o 
   8   1 -15      335.53      250.07     33.84 o 
   1   2 -15       36.17        0.00     19.04 o 
   2   2 -15      202.93      207.40     24.70 o 
   3   2 -15      470.61      454.41     34.04 o 
   4   2 -15     1814.71     1938.73     57.43 o 
   5   2 -15      138.44      163.13     23.99 o 
   6   2 -15     1038.91     1231.33     48.95 o 
   7   2 -15       17.86        4.56     21.23 o 
   8   2 -15      404.29      385.93     38.22 o 
   0   3 -15      736.42      781.28     67.43 o 
   1   3 -15     3227.86     3473.10     90.90 o 
   2   3 -15      265.90      274.70     36.86 o 
   3   3 -15     1193.19     1284.41     47.73 o 
   4   3 -15      694.55      683.07     38.51 o 
   5   3 -15      108.81      139.60     22.96 o 
   6   3 -15       40.32       44.85     19.08 o 
   7   3 -15      161.11      131.71     24.84 o 
   8   3 -15      157.46      150.41     27.90 o 
   1   4 -15      831.13      921.99     50.47 o 
   2   4 -15     1185.51     1243.20     66.08 o 
   3   4 -15       92.46      111.71     25.74 o 
   4   4 -15      621.35      710.17     38.55 o 
   5   4 -15      312.14      387.79     33.69 o 
   6   4 -15     1254.15     1382.43     50.96 o 
   7   4 -15       68.47       88.85     22.21 o 
   8   4 -15      329.08      314.18     35.59 o 
   0   5 -15      650.01      635.63     61.14 o 
   1   5 -15      996.11     1034.84     54.33 o 
   2   5 -15       73.01       80.54     24.13 o 
   3   5 -15      574.90      634.51     44.49 o 
   4   5 -15       64.20       60.55     22.51 o 
   5   5 -15      121.51      115.40     21.95 o 
   6   5 -15        0.66        0.00     19.96 o 
   7   5 -15       83.16       71.51     26.68 o 
   1   6 -15       34.52       44.15     20.86 o 
   2   6 -15      773.49      830.33     50.21 o 
   3   6 -15      107.35      101.63     18.86 o 
   4   6 -15      698.54      740.65     47.92 o 
   5   6 -15      493.78      533.23     36.43 o 
   6   6 -15      985.51     1062.29     57.81 o 
   7   6 -15      108.72      108.79     30.52 o 
   0   7 -15      607.95      737.23     69.23 o 
   1   7 -15     2822.03     3111.24     90.59 o 
   2   7 -15      436.98      479.15     43.10 o 
   3   7 -15      577.20      625.08     78.22 o 
   4   7 -15      220.22      214.55     25.55 o 
   5   7 -15       19.67       24.84     22.22 o 
   6   7 -15       47.53       47.78     20.21 o 
   7   7 -15      148.81      142.49     33.04 o 
   1   8 -15      223.01      220.99     34.17 o 
   2   8 -15      635.51      718.07    146.10 o 
   3   8 -15      637.69      771.11     59.79 o 
   4   8 -15     1070.48     1076.75    102.43 o 
   5   8 -15      817.86      799.47     73.91 o 
   6   8 -15      379.96      424.70     42.02 o 
   0   9 -15     1457.95     1638.98     99.80 o 
   1   9 -15     1768.02     1951.70    136.21 o 
   2   9 -15     1451.53     1509.17     83.16 o 
   3   9 -15      559.33      554.02     47.92 o 
   4   9 -15      183.83      189.04     25.90 o 
   5   9 -15       38.64       53.10     19.26 o 
   6   9 -15       75.28       77.23     25.86 o 
   1  10 -15      564.21      555.51     57.54 o 
   2  10 -15       18.01        9.86     22.78 o 
   3  10 -15       65.25       80.94     27.95 o 
   4  10 -15      287.81      272.82     30.41 o 
   5  10 -15      478.19      436.29     77.77 o 
   0  11 -15      277.47      269.72     54.84 o 
   1  11 -15      335.03      367.04     44.79 o 
   2  11 -15      725.24      768.63     55.30 o 
   3  11 -15      189.53      202.88     36.52 o 
   4  11 -15       48.04       45.70     26.38 o 
   5  11 -15        2.89       19.79     21.60 o 
   1  12 -15      181.22      173.97     34.33 o 
   2  12 -15      476.16      472.56     50.47 o 
   3  12 -15      551.70      556.71     51.84 o 
   4  12 -15      854.44      911.03    124.52 o 
   0  13 -15      643.27      677.89     76.42 o 
   1  13 -15      199.28      205.59     38.08 o 
   2  13 -15      285.09      387.30     47.36 o 
   0   0 -14     4564.48     4595.99    136.66 o 
   2   0 -14     3163.35     3259.09    119.57 o 
   4   0 -14      208.53      221.17     44.05 o 
   6   0 -14        4.10       28.77     29.67 o 
   8   0 -14      173.28      248.16     38.66 o 
   1   1 -14       99.40      122.09     19.10 o 
   2   1 -14      229.83      221.60     25.13 o 
   3   1 -14     1199.42     1280.27     45.33 o 
   4   1 -14      483.09      551.28     33.38 o 
   5   1 -14     3089.41     3472.68     72.66 o 
   6   1 -14      127.83      133.27     22.65 o 
   7   1 -14     2967.86     3338.11     90.59 o 
   8   1 -14      129.58      127.57     26.36 o 
   9   1 -14       85.28       62.73     29.95 o 
   0   2 -14     3059.43     3166.49    116.88 o 
   1   2 -14      935.32      934.69     48.61 o 
   2   2 -14     5383.44     5806.15     90.28 o 
   3   2 -14      253.31      279.51     26.82 o 
   4   2 -14     1147.36     1189.80     51.79 o 
   5   2 -14      472.47      495.53     35.02 o 
   6   2 -14      171.31      180.73     24.70 o 
   7   2 -14       32.66        0.00     17.11 o 
   8   2 -14      658.88      586.12     42.07 o 
   1   3 -14      239.37      255.86     31.43 o 
   2   3 -14     1178.37     1281.56     57.09 o 
   3   3 -14      685.06      653.99     34.56 o 
   4   3 -14      509.80      511.35     32.27 o 
   5   3 -14      795.50      856.44     39.40 o 
   6   3 -14      200.75      216.69     25.77 o 
   7   3 -14      948.09     1146.02     51.00 o 
   8   3 -14       41.93       45.25     21.40 o 
   0   4 -14     2115.05     2155.04     98.00 o 
   1   4 -14      492.74      544.08     40.37 o 
   2   4 -14     1827.41     2006.65     68.65 o 
   3   4 -14      123.08      130.52     24.79 o 
   4   4 -14      150.37      157.01     22.14 o 
   5   4 -14        2.84        0.00     12.62 o 
   6   4 -14      127.18      147.09     22.79 o 
   7   4 -14        8.59        0.00     15.98 o 
   8   4 -14      318.37      360.39     36.28 o 
   1   5 -14       90.04      113.63     23.78 o 
   2   5 -14      311.52      290.89     46.50 o 
   3   5 -14      385.51      407.50     37.36 o 
   4   5 -14      192.93      236.89     31.99 o 
   5   5 -14     1380.08     1631.06     57.18 o 
   6   5 -14      382.64      422.29     32.82 o 
   7   5 -14      966.77      947.83     58.17 o 
   8   5 -14       66.68       56.37     21.60 o 
   0   6 -14     3429.60     3844.38    133.96 o 
   1   6 -14      617.37      683.49     44.79 o 
   2   6 -14     1081.63     1018.52    106.83 o 
   3   6 -14      293.18      287.97     35.54 o 
   4   6 -14      227.24      270.46     40.91 o 
   5   6 -14       31.38       38.95     21.36 o 
   6   6 -14       58.30       61.61     22.36 o 
   7   6 -14      318.69      337.10     41.90 o 
   8   6 -14      285.02      346.11     36.49 o 
   1   7 -14      575.63      644.70     44.82 o 
   2   7 -14      489.69      496.63     56.29 o 
   3   7 -14     1709.53     1701.51    208.62 o 
   4   7 -14      716.64      718.26     79.70 o 
   5   7 -14     1545.00     1716.39    172.62 o 
   6   7 -14      462.06      544.12     38.51 o 
   7   7 -14     1170.55     1189.68     64.81 o 
   0   8 -14     1429.74     1613.81     94.40 o 
   1   8 -14     1662.76     1799.67     70.25 o 
   2   8 -14      713.99      724.50     64.88 o 
   3   8 -14      512.86      530.90     45.88 o 
   4   8 -14      405.94      401.15     45.10 o 
   5   8 -14        5.40       12.53     15.39 o 
   6   8 -14       13.02       12.65     15.87 o 
   7   8 -14       66.04       47.65     27.34 o 
   1   9 -14      271.19      303.95     40.46 o 
   2   9 -14       77.46       82.71     25.43 o 
   3   9 -14      761.47      807.87     78.92 o 
   4   9 -14      830.06      856.78     76.92 o 
   5   9 -14      591.31      595.65     36.73 o 
   6   9 -14      508.44      461.23     67.43 o 
   7   9 -14      394.78      355.56     44.38 o 
   0  10 -14     1314.49     1396.24     93.50 o 
   1  10 -14     1080.83     1160.00     61.35 o 
   2  10 -14     1589.13     1721.64     72.14 o 
   3  10 -14      615.17      568.46     66.69 o 
   4  10 -14      249.65      278.32     48.41 o 
   5  10 -14      118.75       88.13     26.34 o 
   6  10 -14        5.66        9.02     22.03 o 
   1  11 -14      733.40      747.52     52.44 o 
   2  11 -14      602.05      657.74     50.22 o 
   3  11 -14      357.47      355.56     32.98 o 
   4  11 -14      612.64      653.46     53.86 o 
   5  11 -14      526.62      526.13     48.39 o 
   0  12 -14      274.43      304.78     56.64 o 
   1  12 -14      324.61      278.59     39.09 o 
   2  12 -14      472.19      431.00     47.63 o 
   3  12 -14      164.64      146.12     32.06 o 
   4  12 -14       46.67       39.90     19.15 o 
   5  12 -14       71.56      109.95     29.43 o 
   1  13 -14      257.14      276.83     39.99 o 
   2  13 -14      527.73      629.21     51.81 o 
   3  13 -14      270.96      251.27     39.35 o 
   4  13 -14      370.37      421.26     38.26 o 
   0  14 -14      228.91      231.06     56.64 o 
   1  14 -14      995.73     1128.29     65.80 o 
   2  14 -14      182.35      205.42     37.15 o 
   2   0 -13     2603.34     2915.65    107.89 o 
   4   0 -13     2766.79     2951.61    110.58 o 
   6   0 -13     8146.95     8769.42    190.60 o 
   8   0 -13     2225.32     2217.57     93.95 o 
   0   1 -13      661.38      671.60     57.54 o 
   1   1 -13     7567.72     8066.39    100.53 o 
   2   1 -13      441.30      426.24     28.72 o 
   3   1 -13     1274.93     1431.13     55.93 o 
   4   1 -13     1189.88     1303.59     44.29 o 
   5   1 -13      710.69      846.69     37.72 o 
   6   1 -13      367.92      435.51     33.19 o 
   7   1 -13       64.13      107.39     22.56 o 
   8   1 -13      377.15      351.87     35.07 o 
   9   1 -13      451.53      446.88     51.81 o 
   1   2 -13       23.41        0.00     16.20 o 
   2   2 -13     1500.06     1598.95     58.49 o 
   3   2 -13      356.64      382.49     28.55 o 
   4   2 -13       17.32        4.82     12.50 o 
   5   2 -13      252.12      247.29     25.42 o 
   6   2 -13     1912.20     2059.71     56.03 o 
   7   2 -13       24.86       32.19     18.42 o 
   8   2 -13      832.43      910.68     46.47 o 
   9   2 -13       16.15       18.68     25.06 o 
   0   3 -13     2290.53     2005.03    427.50 o 
   1   3 -13     4143.87     4744.01    106.09 o 
   2   3 -13      471.60      473.77     54.84 o 
   3   3 -13     1611.91     1802.88     61.92 o 
   4   3 -13      133.00      123.01     18.77 o 
   5   3 -13      332.47      349.25     28.70 o 
   6   3 -13       87.44       70.81     18.80 o 
   7   3 -13      179.89      178.04     25.40 o 
   8   3 -13       19.66        6.50     17.93 o 
   9   3 -13      206.13      157.59     35.81 o 
   1   4 -13      352.96      327.86     22.79 o 
   2   4 -13     3121.43     3399.09     83.89 o 
   3   4 -13      351.70      388.86     40.91 o 
   4   4 -13      535.39      610.76     32.45 o 
   5   4 -13      100.22      117.28     19.37 o 
   6   4 -13     1947.34     2112.65     65.72 o 
   7   4 -13      124.05      114.82     21.92 o 
   8   4 -13      418.62      426.27     37.66 o 
   9   4 -13       51.73       48.28     27.31 o 
   0   5 -13      331.15      342.54     49.45 o 
   1   5 -13     3132.76     2846.41    358.56 o 
   2   5 -13      171.93      168.61     19.40 o 
   3   5 -13      612.04      673.96     60.69 o 
   4   5 -13      174.64      196.26     27.39 o 
   5   5 -13      215.69      246.90     25.18 o 
   6   5 -13        1.23        0.00     12.43 o 
   7   5 -13      354.92      341.16     55.74 o 
   8   5 -13       60.92       62.77     22.05 o 
   9   5 -13      408.38      427.05     39.54 o 
   1   6 -13      624.62      626.80     90.45 o 
   2   6 -13      702.98      687.19     63.29 o 
   3   6 -13      886.82      857.39     79.12 o 
   4   6 -13      749.59      892.63     48.27 o 
   5   6 -13      359.65      481.85     66.98 o 
   6   6 -13     2329.82     2619.96    103.44 o 
   7   6 -13      336.23      322.30     41.00 o 
   8   6 -13      198.88      192.19     29.08 o 
   0   7 -13     2915.83     2988.47    115.98 o 
   1   7 -13     2083.68     1988.92    218.01 o 
   2   7 -13      784.11      744.76     59.68 o 
   3   7 -13     1941.37     1977.92    202.59 o 
   4   7 -13       92.50       86.44     18.04 o 
   5   7 -13       64.63       77.32     24.17 o 
   6   7 -13       69.44       98.81     21.91 o 
   7   7 -13      175.15      183.41     33.62 o 
   8   7 -13      161.49      181.71     28.30 o 
   1   8 -13      453.37      459.06     28.28 o 
   2   8 -13      403.57      381.14     37.52 o 
   3   8 -13      596.77      567.88     57.08 o 
   4   8 -13      511.22      514.81     88.92 o 
   5   8 -13      915.93      910.61     45.94 o 
   6   8 -13     1710.75     1766.49    122.27 o 
   7   8 -13      760.52      724.65     52.08 o 
   8   8 -13      637.37      638.80     44.56 o 
   0   9 -13     2816.34     3218.63    127.67 o 
   1   9 -13     2594.73     2623.39    260.88 o 
   2   9 -13      388.93      363.32     29.60 o 
   3   9 -13     1087.67     1037.56     60.41 o 
   4   9 -13      121.34      141.17     21.79 o 
   5   9 -13       44.58       38.16     14.17 o 
   6   9 -13       18.03        9.89     16.23 o 
   7   9 -13       97.42       88.42     22.22 o 
   1  10 -13      147.78      149.51     21.48 o 
   2  10 -13      322.00      313.86     33.29 o 
   3  10 -13      391.31      439.47     35.35 o 
   4  10 -13      921.91      945.77     91.77 o 
   5  10 -13      647.71      572.63     55.74 o 
   6  10 -13      970.59      937.84     57.96 o 
   7  10 -13      277.66      232.69     31.01 o 
   0  11 -13     1788.56     1983.32    107.89 o 
   1  11 -13      864.14      905.95     72.82 o 
   2  11 -13      705.97      699.77     59.05 o 
   3  11 -13      239.65      263.16     28.44 o 
   4  11 -13      248.42      257.59     37.83 o 
   5  11 -13       10.99       24.44     20.95 o 
   6  11 -13       96.33      107.40     28.67 o 
   1  12 -13      354.30      383.82     43.85 o 
   2  12 -13      436.11      381.30     47.07 o 
   3  12 -13     1007.40      998.58     45.63 o 
   4  12 -13      744.16      825.89     66.46 o 
   5  12 -13      705.63      730.50     53.38 o 
   0  13 -13      289.70      352.43     59.34 o 
   1  13 -13       15.60        0.00     20.34 o 
   2  13 -13      307.24      302.15     32.86 o 
   3  13 -13      328.14      327.23     33.13 o 
   4  13 -13      423.89      474.38     39.28 o 
   5  13 -13       56.78       43.33     25.86 o 
   1  14 -13       73.31       60.38     27.65 o 
   2  14 -13      289.95      321.38     51.70 o 
   3  14 -13      321.31      306.42     33.73 o 
   0  15 -13     1142.25     1159.79     95.30 o 
   1  15 -13      310.22      337.73     46.72 o 
   2  15 -13      582.84      581.23     62.93 o 
   0   0 -12    12952.98    13654.91    213.98 o 
   2   0 -12     2975.62     3050.51    105.19 o 
   4   0 -12      471.60      513.36     53.04 o 
   6   0 -12      129.15      230.16     46.75 o 
   8   0 -12     1320.05     1343.14     62.47 o 
   1   1 -12      792.71      856.36     42.59 o 
   2   1 -12      611.47      611.11     30.60 o 
   3   1 -12     2597.03     2787.13     58.48 o 
   4   1 -12     1395.24     1571.90    143.85 o 
   5   1 -12     1883.18     2112.07     65.48 o 
   6   1 -12     2429.00     2734.77    128.12 o 
   7   1 -12     5013.42     5330.64    113.63 o 
   8   1 -12       17.78        0.00     18.49 o 
   9   1 -12      138.97      173.80     36.17 o 
   0   2 -12    19065.88    21107.21    267.02 o 
   1   2 -12     1281.93     1280.00     49.27 o 
   2   2 -12     3634.79     3888.44    106.09 o 
   3   2 -12      143.80      127.55     18.51 o 
   4   2 -12      379.72      424.28     28.20 o 
   5   2 -12      248.04      279.04     25.22 o 
   6   2 -12       48.55       44.63     17.30 o 
   7   2 -12      300.68      317.56     26.75 o 
   8   2 -12      521.79      544.64     38.57 o 
   9   2 -12       97.54       66.30     29.16 o 
   1   3 -12       88.67       69.14     19.58 o 
   2   3 -12      288.78      271.71     30.15 o 
   3   3 -12     1992.32     2228.72     80.02 o 
   4   3 -12       44.34       36.73     13.66 o 
   5   3 -12      215.51      227.71     23.08 o 
   6   3 -12      517.34      564.73     31.87 o 
   7   3 -12     2622.98     2800.03    129.35 o 
   8   3 -12       97.10       82.17     21.76 o 
   9   3 -12      216.78      245.91     39.40 o 
   0   4 -12     4796.56     4008.63    648.22 o 
   1   4 -12       40.75       41.37     11.02 o 
   2   4 -12     1529.96     1628.92     56.83 o 
   3   4 -12      787.73      788.34     58.44 o 
   4   4 -12      339.59      406.86     48.55 o 
   5   4 -12      133.43      144.42     19.49 o 
   6   4 -12      210.41      246.44     21.76 o 
   7   4 -12      250.26      269.15     28.04 o 
   8   4 -12      351.26      340.01     33.63 o 
   9   4 -12       52.57       43.06     26.33 o 
   1   5 -12     1298.89     1214.35    165.35 o 
   2   5 -12      595.15      652.49     46.75 o 
   3   5 -12     2935.73     3292.94    190.60 o 
   4   5 -12      161.87      213.57     49.45 o 
   5   5 -12      721.94      811.79     35.29 o 
   6   5 -12      226.88      267.60     22.85 o 
   7   5 -12     2046.13     2168.27    110.13 o 
   8   5 -12      194.52      176.60     26.95 o 
   9   5 -12      349.78      365.09     36.47 o 
   0   6 -12     1274.76     1088.61    204.09 o 
   1   6 -12     1067.04      992.23     86.33 o 
   2   6 -12     1982.30     1985.03    223.37 o 
   3   6 -12      601.82      643.57     49.90 o 
   4   6 -12      402.86      525.14     37.49 o 
   5   6 -12      252.44      249.59     30.98 o 
   6   6 -12       47.12       52.18     17.63 o 
   7   6 -12      101.07      101.13     28.92 o 
   8   6 -12      305.84      319.74     34.05 o 
   9   6 -12      100.11       95.60     24.70 o 
   1   7 -12      832.65      817.96     91.38 o 
   2   7 -12      386.40      386.17     35.49 o 
   3   7 -12      916.67      905.10    114.28 o 
   4   7 -12      850.98      958.92    111.55 o 
   5   7 -12     2498.43     2707.05     95.58 o 
   6   7 -12     1587.54     1690.88     68.58 o 
   7   7 -12     2418.13     2433.14     69.44 o 
   8   7 -12      153.13      156.26     26.98 o 
   0   8 -12     6143.60     5835.74    645.07 o 
   1   8 -12     1636.29     1625.26    118.73 o 
   2   8 -12     1192.86     1203.03    118.65 o 
   3   8 -12      736.52      760.33     72.54 o 
   4   8 -12      255.33      277.79     26.51 o 
   5   8 -12       62.69       52.28     14.79 o 
   6   8 -12       37.41       38.30     26.97 o 
   7   8 -12        6.19       21.97     19.36 o 
   8   8 -12      110.53      107.55     25.24 o 
   1   9 -12      687.67      654.37     52.59 o 
   2   9 -12     1163.40     1132.60     87.99 o 
   3   9 -12      893.96      930.18     77.22 o 
   4   9 -12      380.67      416.27     55.10 o 
   5   9 -12      772.36      810.23     56.32 o 
   6   9 -12      416.85      406.38     40.48 o 
   7   9 -12      514.28      525.97     37.24 o 
   8   9 -12      120.94      116.02     21.67 o 
   0  10 -12     6388.33     6210.37    670.25 o 
   1  10 -12     2066.05     2062.16    116.40 o 
   2  10 -12      735.06      748.91     59.55 o 
   3  10 -12     1116.92     1082.00     95.68 o 
   4  10 -12      837.63      851.81     71.96 o 
   5  10 -12      131.87       91.65     24.84 o 
   6  10 -12        7.83       25.17     20.08 o 
   7  10 -12      101.88       95.86     23.28 o 
   1  11 -12       93.30       92.84     18.75 o 
   2  11 -12     1133.64     1105.78     75.03 o 
   3  11 -12      866.71      872.90     50.03 o 
   4  11 -12      745.40      786.95     54.10 o 
   5  11 -12      212.25      214.95     34.12 o 
   6  11 -12      864.78      795.01     93.05 o 
   7  11 -12      179.34      181.85     28.56 o 
   0  12 -12      350.28      341.69     36.07 o 
   1  12 -12      255.37      221.96     26.39 o 
   2  12 -12      174.98      161.82     23.41 o 
   3  12 -12      179.70      173.38     24.91 o 
   4  12 -12      258.25      249.35     29.19 o 
   5  12 -12       23.95       18.50     21.12 o 
   6  12 -12        8.05        6.57     19.79 o 
   1  13 -12       15.59       17.77     15.72 o 
   2  13 -12      555.75      533.09     36.17 o 
   3  13 -12      169.45      152.82     25.04 o 
   4  13 -12      500.64      563.51     39.31 o 
   5  13 -12      506.47      514.58     51.32 o 
   0  14 -12      525.03      502.57     71.03 o 
   1  14 -12      745.99      791.39     42.19 o 
   2  14 -12      487.85      444.71     37.44 o 
   3  14 -12      862.44      876.38     49.96 o 
   4  14 -12       63.11       40.92     23.98 o 
   1  15 -12       90.97       85.11     40.01 o 
   2  15 -12      536.32      577.51     40.17 o 
   3  15 -12      416.60      410.40     37.75 o 
   0  16 -12       57.85       60.24     41.36 o 
   2   0 -11     2455.18     2499.38     90.80 o 
   4   0 -11     1604.09     1751.37     79.12 o 
   6   0 -11    16923.32    18843.38    253.53 o 
   8   0 -11     2377.75     2592.53     78.78 o 
  10   0 -11      185.55      212.18     55.74 o 
   0   1 -11      823.11      819.04     55.74 o 
   1   1 -11     4850.00     4984.13    116.43 o 
   2   1 -11     1060.24     1125.09     36.83 o 
   3   1 -11     2235.75     2327.78     62.94 o 
   4   1 -11       71.76       61.31     17.77 o 
   5   1 -11      300.54      390.29     31.99 o 
   6   1 -11      713.89      754.73    125.42 o 
   7   1 -11      986.60     1101.09     38.65 o 
   8   1 -11      248.19      240.53     28.44 o 
   9   1 -11      487.20      579.53     50.81 o 
  10   1 -11       20.10       25.92     25.33 o 
   1   2 -11     2630.55     2890.19     69.29 o 
   2   2 -11      787.02      761.12     38.43 o 
   3   2 -11      966.14     1064.69     36.31 o 
   4   2 -11     2538.80     2832.69     56.71 o 
   5   2 -11       21.59       22.03     11.71 o 
   6   2 -11     3996.78     4450.75     86.56 o 
   7   2 -11       47.96       37.99     15.19 o 
   8   2 -11      306.86      311.02     31.42 o 
   9   2 -11        5.48       10.81     22.86 o 
  10   2 -11        5.97        0.00     22.14 o 
   0   3 -11     5578.62     5013.73    908.05 o 
   1   3 -11    11143.76    12160.46    138.85 o 
   2   3 -11     1681.03     1857.16     56.87 o 
   3   3 -11     2094.70     2369.08     63.70 o 
   4   3 -11      114.70      122.72     17.44 o 
   5   3 -11       71.88       81.42     15.22 o 
   6   3 -11       29.59       16.15     12.02 o 
   7   3 -11      776.13      850.01     34.73 o 
   8   3 -11      120.38      118.29     23.26 o 
   9   3 -11      562.66      637.89     51.58 o 
  10   3 -11       23.05       36.86     26.70 o 
   1   4 -11     1467.37     1241.30    102.00 o 
   2   4 -11      764.28      834.33     40.67 o 
   3   4 -11     1030.02     1117.66     46.57 o 
   4   4 -11     2112.25     2304.03     63.97 o 
   5   4 -11      637.21      695.56     32.28 o 
   6   4 -11      680.34      769.84     29.91 o 
   7   4 -11      226.94      263.41     23.60 o 
   8   4 -11      983.79      990.92     46.34 o 
   9   4 -11      105.28       92.34     29.80 o 
  10   4 -11       36.63       47.77     31.92 o 
   0   5 -11      392.78      308.16     62.48 o 
   1   5 -11     1209.21     1006.13     90.45 o 
   2   5 -11      711.65      755.35     39.09 o 
   3   5 -11     2534.58     2842.97     71.35 o 
   4   5 -11      179.70      195.69     25.43 o 
   5   5 -11      487.09      499.04     34.43 o 
   6   5 -11       14.51       27.81     11.89 o 
   7   5 -11      107.09      108.13     22.44 o 
   8   5 -11       96.31       78.59     21.55 o 
   9   5 -11      351.80      324.08     33.80 o 
   1   6 -11      265.41      264.63     21.02 o 
   2   6 -11     1769.24     1771.77    182.52 o 
   3   6 -11      231.89      265.13     29.52 o 
   4   6 -11     1420.13     1518.40     85.41 o 
   5   6 -11      502.07      640.05     85.41 o 
   6   6 -11     1071.54     1185.24     43.36 o 
   7   6 -11      539.72      575.38     37.64 o 
   8   6 -11      749.91      771.82     44.02 o 
   9   6 -11       25.80       14.49     18.21 o 
   0   7 -11      672.39      670.34    112.83 o 
   1   7 -11     7160.03     6718.35    521.93 o 
   2   7 -11      782.29      732.27     55.84 o 
   3   7 -11     1255.87     1237.85    149.43 o 
   4   7 -11      807.56      867.08    119.57 o 
   5   7 -11       83.86      101.54     19.32 o 
   6   7 -11      245.11      314.60     36.55 o 
   7   7 -11      249.93      283.02     31.61 o 
   8   7 -11      219.98      187.85     28.26 o 
   9   7 -11      616.83      617.22     42.64 o 
   1   8 -11      492.31      459.54     32.70 o 
   2   8 -11      511.39      524.86     43.86 o 
   3   8 -11     1306.85     1297.23    159.17 o 
   4   8 -11     2377.90     2493.30    270.45 o 
   5   8 -11     1918.86     1975.31    107.32 o 
   6   8 -11     3108.57     3173.56    222.97 o 
   7   8 -11     1343.99     1372.31     80.87 o 
   8   8 -11      234.44      223.99     30.26 o 
   9   8 -11       72.95       75.27     23.70 o 
   0   9 -11     4025.52     3832.74    348.83 o 
   1   9 -11     3978.93     3722.75    206.33 o 
   2   9 -11     1100.67     1107.66    100.65 o 
   3   9 -11      173.49      158.51     20.96 o 
   4   9 -11      314.17      311.36     23.58 o 
   5   9 -11       46.58       58.83     14.47 o 
   6   9 -11      130.24      118.09     21.89 o 
   7   9 -11      111.62      129.04     20.62 o 
   8   9 -11      285.44      275.04     32.40 o 
   1  10 -11      852.49      812.34     61.25 o 
   2  10 -11     1620.71     1663.60    101.58 o 
   3  10 -11      555.22      501.28     31.31 o 
   4  10 -11      365.43      354.44     35.44 o 
   5  10 -11      482.09      478.92    117.78 o 
   6  10 -11      583.87      467.74     43.42 o 
   7  10 -11      646.70      657.11    125.22 o 
   8  10 -11      525.50      540.30     42.28 o 
   0  11 -11     4505.57     4323.81    374.01 o 
   1  11 -11     1893.45     1833.03    118.48 o 
   2  11 -11      573.16      556.42     33.07 o 
   3  11 -11      215.73      221.45     25.69 o 
   4  11 -11      460.23      445.62     32.64 o 
   5  11 -11      111.65       82.41     24.32 o 
   6  11 -11       37.05       26.13     21.36 o 
   7  11 -11       84.48       69.25     21.51 o 
   1  12 -11      523.72      527.98     38.80 o 
   2  12 -11      637.03      619.18     35.53 o 
   3  12 -11      327.79      324.18     35.30 o 
   4  12 -11     1015.66     1030.74     52.24 o 
   5  12 -11     1277.33     1192.17     62.42 o 
   6  12 -11      750.93      753.31     86.65 o 
   7  12 -11      525.58      461.08     40.74 o 
   0  13 -11      778.30      776.60     91.25 o 
   1  13 -11      310.86      322.59     25.21 o 
   2  13 -11      768.80      782.20     40.47 o 
   3  13 -11      181.30      208.65     26.58 o 
   4  13 -11      522.80      560.17     38.44 o 
   5  13 -11       46.34       49.07     23.76 o 
   6  13 -11        5.82        9.26     17.20 o 
   1  14 -11      590.57      633.88     37.90 o 
   2  14 -11      182.35      183.43     25.92 o 
   3  14 -11      924.34      929.09     45.47 o 
   4  14 -11      106.23      112.29     28.92 o 
   5  14 -11      315.61      260.50     39.55 o 
   0  15 -11     1122.70     1171.13     59.99 o 
   1  15 -11      310.34      311.27     32.22 o 
   2  15 -11     1731.56     1765.78    140.08 o 
   3  15 -11      202.68      163.92     27.52 o 
   4  15 -11      283.32      270.62     40.56 o 
   1  16 -11       30.92       23.32     18.51 o 
   2  16 -11       55.65       57.69     21.47 o 
   2   0 -10     8800.98     9076.00    160.03 o 
   4   0 -10     2006.78     2188.31     85.41 o 
   6   0 -10      378.74      477.40     53.94 o 
   8   0 -10      521.56      556.80     50.35 o 
  10   0 -10     1052.80     1067.18     94.40 o 
   1   1 -10     2069.62     2197.93     56.57 o 
   2   1 -10      261.55      288.46     27.25 o 
   3   1 -10     1242.19     1371.65     47.36 o 
   4   1 -10      659.72      740.88     37.44 o 
   5   1 -10     6575.65     7427.65    107.05 o 
   6   1 -10     2843.74     3006.10     86.31 o 
   7   1 -10     2052.92     2177.65     49.48 o 
   8   1 -10      102.97       75.43     21.28 o 
   9   1 -10      309.94      316.94     42.91 o 
  10   1 -10       57.67       34.35     25.97 o 
   0   2 -10    21371.42    23368.34    253.53 o 
   1   2 -10     1204.20     1285.62     45.14 o 
   2   2 -10     6135.98     6470.70     95.60 o 
   3   2 -10      902.59      911.98     31.75 o 
   4   2 -10      594.05      621.73     28.36 o 
   5   2 -10      863.52      921.56     34.27 o 
   6   2 -10       16.25       15.50     10.72 o 
   7   2 -10     1220.53     1399.72     45.13 o 
   8   2 -10      656.22      656.06     37.67 o 
   9   2 -10      128.59      107.81     30.44 o 
  10   2 -10      795.50      806.02     63.38 o 
   1   3 -10     3300.45     3765.09     74.68 o 
   2   3 -10      875.47      823.68     38.08 o 
   3   3 -10     3563.01     3851.56     75.81 o 
   4   3 -10     1007.68     1116.40     35.72 o 
   5   3 -10     2691.64     2950.16     62.43 o 
   6   3 -10      392.68      411.16     22.44 o 
   7   3 -10     1013.38     1191.84     60.12 o 
   8   3 -10       45.65       43.55     18.88 o 
   9   3 -10      541.05      486.15     49.88 o 
  10   3 -10        7.39       12.51     25.11 o 
   0   4 -10     3922.85     3172.47    554.72 o 
   1   4 -10      766.73      694.58     69.82 o 
   2   4 -10     1202.77     1254.06     46.01 o 
   3   4 -10      199.71      214.55     24.79 o 
   4   4 -10      414.20      480.49     32.35 o 
   5   4 -10      642.71      721.68     31.18 o 
   6   4 -10       35.52       38.96     13.32 o 
   7   4 -10       40.30       31.90     13.30 o 
   8   4 -10      726.62      739.52     41.02 o 
   9   4 -10      106.82      105.61     30.34 o 
  10   4 -10      269.09      293.09     42.24 o 
   1   5 -10      402.82      406.32     31.40 o 
   2   5 -10      653.69      768.22     37.82 o 
   3   5 -10     1292.29     1466.09     50.11 o 
   4   5 -10      788.91      876.70     81.81 o 
   5   5 -10     2991.29     3294.99    136.21 o 
   6   5 -10      330.83      379.96     22.48 o 
   7   5 -10     1749.86     1848.95     55.91 o 
   8   5 -10      243.74      241.95     28.88 o 
   9   5 -10      563.76      603.38     43.47 o 
  10   5 -10       30.68        7.47     24.57 o 
   0   6 -10     2956.00     2501.88    353.78 o 
   1   6 -10      525.85      505.88     59.69 o 
   2   6 -10     2490.41     2471.56    267.84 o 
   3   6 -10      792.98      885.56     97.10 o 
   4   6 -10      224.35      265.31     27.95 o 
   5   6 -10       46.58       52.48     14.48 o 
   6   6 -10       34.77       55.82     15.52 o 
   7   6 -10       56.30       65.02     19.03 o 
   8   6 -10      568.01      595.35     40.01 o 
   9   6 -10      160.85      212.76     29.51 o 
   1   7 -10      555.72      525.20     55.67 o 
   2   7 -10     3794.56     3580.17    323.25 o 
   3   7 -10     3370.00     3413.81    307.25 o 
   4   7 -10     1024.53     1143.98     55.74 o 
   5   7 -10     6283.46     6867.46    294.24 o 
   6   7 -10     1045.15      983.80     51.17 o 
   7   7 -10     1773.24     1841.55     68.38 o 
   8   7 -10      355.38      329.41     33.65 o 
   9   7 -10      338.55      314.19     33.51 o 
   0   8 -10     2104.01     1883.02    276.46 o 
   1   8 -10     4625.83     4283.68    261.22 o 
   2   8 -10     3723.91     3502.32    253.05 o 
   3   8 -10      864.11      868.49     77.56 o 
   4   8 -10      914.33      982.29     68.26 o 
   5   8 -10      395.59      405.90     36.34 o 
   6   8 -10      126.00      128.89     26.97 o 
   7   8 -10      423.01      419.71     35.62 o 
   8   8 -10      733.38      658.73     45.50 o 
   9   8 -10      191.13      165.38     27.82 o 
   1   9 -10      394.06      382.72     36.59 o 
   2   9 -10     1266.84     1240.55     87.98 o 
   3   9 -10      467.18      413.78     47.31 o 
   4   9 -10      696.77      761.75     50.22 o 
   5   9 -10     1246.46     1288.98     73.53 o 
   6   9 -10      773.52      769.12     68.77 o 
   7   9 -10      504.22      524.52     56.19 o 
   8   9 -10       89.73      104.09     23.87 o 
   9   9 -10       87.12       82.94     24.30 o 
   0  10 -10     5883.33     5595.79    582.59 o 
   1  10 -10     4693.29     4403.05    211.52 o 
   2  10 -10     2427.02     2295.23    103.17 o 
   3  10 -10      231.23      221.06     23.83 o 
   4  10 -10      836.02      814.67     66.14 o 
   5  10 -10      179.87      162.48     22.13 o 
   6  10 -10       11.33        0.00     26.97 o 
   7  10 -10       41.04       47.71     19.44 o 
   8  10 -10      146.46      139.28     26.05 o 
   1  11 -10      282.76      295.92     22.37 o 
   2  11 -10      828.66      759.98     32.96 o 
   3  11 -10      421.42      417.97     30.88 o 
   4  11 -10      826.42      814.31     55.04 o 
   5  11 -10      640.82      563.55     44.16 o 
   6  11 -10      557.59      555.65     53.41 o 
   7  11 -10      433.88      400.71     37.13 o 
   8  11 -10      250.56      273.48     43.48 o 
   0  12 -10      554.65      501.05     39.56 o 
   1  12 -10      102.78       90.11     15.69 o 
   2  12 -10      873.79      839.00     32.01 o 
   3  12 -10     1038.43     1077.06     44.54 o 
   4  12 -10      322.51      279.12     28.68 o 
   5  12 -10      138.55      127.23     28.42 o 
   6  12 -10       48.80       42.91     18.43 o 
   7  12 -10      306.67      291.04     32.98 o 
   1  13 -10      150.94      140.60     18.29 o 
   2  13 -10      209.15      215.25     21.81 o 
   3  13 -10      400.41      416.44     34.56 o 
   4  13 -10     1644.35     1633.62     56.45 o 
   5  13 -10      357.86      318.94     41.19 o 
   6  13 -10      889.49      883.30     69.39 o 
   0  14 -10      168.85      193.06     30.20 o 
   1  14 -10     1289.83     1282.55     41.99 o 
   2  14 -10      331.26      321.12     26.37 o 
   3  14 -10      640.85      653.01     61.95 o 
   4  14 -10       84.59       65.79     20.57 o 
   5  14 -10       44.12       48.13     24.57 o 
   6  14 -10       25.38        5.61     20.62 o 
   1  15 -10       27.47       21.46     13.86 o 
   2  15 -10      424.03      441.55     37.28 o 
   3  15 -10      184.99      186.70     27.27 o 
   4  15 -10      951.39      883.47     57.68 o 
   5  15 -10      166.35      135.00     31.35 o 
   0  16 -10      604.29      551.25     47.74 o 
   1  16 -10      844.15      813.04     37.81 o 
   2  16 -10       80.93       73.41     22.32 o 
   3  16 -10      438.04      454.25     37.84 o 
   1  17 -10       67.69       65.24     18.86 o 
   2   0  -9     3248.78     3268.98     90.80 o 
   4   0  -9    23980.13    26765.88    262.53 o 
   6   0  -9    11216.83    12487.26    222.97 o 
   8   0  -9     2085.01     2161.70     68.26 o 
  10   0  -9       45.87       67.43     42.26 o 
   0   1  -9      392.77      378.50     35.96 o 
   1   1  -9    14282.15    15571.97    136.99 o 
   2   1  -9     1209.38     1314.21     42.91 o 
   3   1  -9       77.86      226.72     81.81 o 
   4   1  -9      801.18      948.05     40.63 o 
   5   1  -9     2522.67     2906.49     77.77 o 
   6   1  -9      262.27      285.34     21.22 o 
   7   1  -9     1136.44     1203.46     48.01 o 
   8   1  -9      225.83      182.83     24.73 o 
   9   1  -9      862.43      848.27     55.31 o 
  10   1  -9        1.51        0.00     23.78 o 
   1   2  -9     1096.17     1186.83     41.31 o 
   2   2  -9     5702.56     6545.67     91.09 o 
   3   2  -9     2883.46     3248.90     65.05 o 
   4   2  -9     4250.52     4641.50     63.57 o 
   5   2  -9       76.95       93.23     14.84 o 
   6   2  -9      321.18      304.87     19.56 o 
   7   2  -9       82.35       91.81     15.30 o 
   8   2  -9     2107.00     2251.69     60.20 o 
   9   2  -9       15.37       21.10     22.56 o 
  10   2  -9      410.27      434.87     49.83 o 
   0   3  -9     5605.98     4914.13   1097.75 o 
   1   3  -9     6295.63     6058.30    705.34 o 
   2   3  -9     4317.47     5198.13    110.13 o 
   3   3  -9     2213.04     2269.73     56.48 o 
   4   3  -9      260.73      312.42     21.08 o 
   5   3  -9      771.61      791.91     30.22 o 
   6   3  -9      188.10      208.44     16.85 o 
   7   3  -9       53.17       47.09     12.68 o 
   8   3  -9       66.34       71.49     19.63 o 
   9   3  -9      957.72      835.72     54.92 o 
  10   3  -9       99.58       86.77     29.86 o 
   1   4  -9     3485.38     3468.34    324.29 o 
   2   4  -9      996.55     1002.14     39.35 o 
   3   4  -9      315.37      339.10     26.38 o 
   4   4  -9     4625.64     5135.92    168.12 o 
   5   4  -9      872.66      976.40     29.47 o 
   6   4  -9      842.67      900.93     28.03 o 
   7   4  -9       82.81       83.64     14.32 o 
   8   4  -9      794.88      784.62     39.73 o 
   9   4  -9       94.97      106.20     29.52 o 
  10   4  -9       21.39       42.19     25.11 o 
   0   5  -9     1099.97     1017.93    167.22 o 
   1   5  -9    11226.00     9953.46    883.07 o 
   2   5  -9      563.73      664.29     33.90 o 
   3   5  -9     2210.68     2486.46    181.16 o 
   4   5  -9      136.08      136.71     20.31 o 
   5   5  -9      183.27      213.98     20.36 o 
   6   5  -9       56.06       66.86     12.10 o 
   7   5  -9      124.29      130.81     21.26 o 
   8   5  -9       92.02      109.46     22.21 o 
   9   5  -9      999.35      963.82     45.65 o 
  10   5  -9      113.72       97.36     30.50 o 
   1   6  -9      639.32      596.09     44.64 o 
   2   6  -9      267.43      279.97     24.28 o 
   3   6  -9     2245.65     2615.50    194.65 o 
   4   6  -9     3393.59     4013.73    316.92 o 
   5   6  -9      668.19      709.11     36.82 o 
   6   6  -9     1111.19     1246.93     79.66 o 
   7   6  -9      101.17      131.65     21.77 o 
   8   6  -9      806.40      812.06     41.77 o 
   9   6  -9      149.14      111.59     23.47 o 
  10   6  -9       32.06        0.00     22.22 o 
   0   7  -9     3571.99     3436.75    429.30 o 
   1   7  -9     5301.24     4916.16    407.21 o 
   2   7  -9     2943.50     2734.85    198.80 o 
   3   7  -9     2721.84     2739.96    228.10 o 
   4   7  -9      561.56      638.08     29.81 o 
   5   7  -9      986.57     1048.11     73.15 o 
   6   7  -9      286.64      300.84     33.68 o 
   7   7  -9      307.22      297.96     29.66 o 
   8   7  -9      480.55      469.48     37.46 o 
   9   7  -9      760.86      739.46     42.98 o 
  10   7  -9      194.46      148.51     35.24 o 
   1   8  -9      168.71      145.44     14.09 o 
   2   8  -9     1765.32     1667.58    125.36 o 
   3   8  -9     1387.69     1422.38    126.49 o 
   4   8  -9     2438.36     2513.21    146.90 o 
   5   8  -9     2605.35     2662.24    187.38 o 
   6   8  -9     1877.29     1913.92     59.29 o 
   7   8  -9      909.86      915.98     69.55 o 
   8   8  -9     1446.83     1451.72    109.50 o 
   9   8  -9      290.66      301.98     33.09 o 
   0   9  -9     1142.20     1031.39    101.14 o 
   1   9  -9     3504.48     3475.31    169.74 o 
   2   9  -9      837.64      769.05     41.40 o 
   3   9  -9      356.90      338.02     20.98 o 
   4   9  -9      538.24      529.65     35.30 o 
   5   9  -9      293.85      267.26     21.42 o 
   6   9  -9      223.41      217.20     22.14 o 
   7   9  -9      339.88      298.60     26.07 o 
   8   9  -9       24.58       31.76     18.57 o 
   9   9  -9      245.66      247.41     31.56 o 
   1  10  -9      979.44      929.06     44.77 o 
   2  10  -9     1617.84     1540.80     62.49 o 
   3  10  -9     2550.34     2598.62    139.89 o 
   4  10  -9     3110.17     3172.29    190.76 o 
   5  10  -9     1929.46     1953.15    116.27 o 
   6  10  -9     1339.74     1332.55     95.51 o 
   7  10  -9      708.13      678.24     41.01 o 
   8  10  -9      388.74      372.37     36.70 o 
   0  11  -9     3208.01     3060.36    246.79 o 
   1  11  -9     2912.06     2685.77    110.43 o 
   2  11  -9     2571.89     2499.62     92.78 o 
   3  11  -9      663.75      635.73     51.05 o 
   4  11  -9       72.86       69.22     17.69 o 
   5  11  -9      196.63      139.86     27.52 o 
   6  11  -9       42.29       37.56     16.91 o 
   7  11  -9       77.29       65.10     20.47 o 
   8  11  -9      290.89      271.15     32.35 o 
   1  12  -9      460.21      427.40     24.87 o 
   2  12  -9     1600.89     1592.27     57.10 o 
   3  12  -9      506.10      495.03     32.19 o 
   4  12  -9      541.98      536.25     33.79 o 
   5  12  -9      698.47      640.97     47.63 o 
   6  12  -9      513.39      553.31     50.32 o 
   7  12  -9      757.13      770.89     50.74 o 
   0  13  -9      649.68      610.72     41.03 o 
   1  13  -9      233.54      251.08     22.14 o 
   2  13  -9     1577.09     1627.14     76.43 o 
   3  13  -9      438.42      427.56     32.18 o 
   4  13  -9      494.79      502.36     42.86 o 
   5  13  -9      234.88      189.85     28.22 o 
   6  13  -9       53.04       57.40     20.01 o 
   7  13  -9      161.55      155.02     35.06 o 
   1  14  -9       23.56       13.31     11.57 o 
   2  14  -9      368.61      369.81     26.76 o 
   3  14  -9      351.48      347.24     32.49 o 
   4  14  -9      275.69      232.30     28.66 o 
   5  14  -9      413.04      443.56     47.33 o 
   6  14  -9       48.12       17.69     21.82 o 
   0  15  -9     3388.96     3259.48     92.77 o 
   1  15  -9     1094.54     1068.45     40.36 o 
   2  15  -9     2201.83     2184.71     55.08 o 
   3  15  -9      111.53      120.38     23.31 o 
   4  15  -9       38.33       29.17     21.17 o 
   5  15  -9        3.49       10.24     20.08 o 
   1  16  -9       75.37       66.81     17.47 o 
   2  16  -9       82.84       50.99     17.05 o 
   3  16  -9     1042.19      994.28     49.03 o 
   4  16  -9       84.89       75.65     26.61 o 
   0  17  -9      847.94      943.46     57.85 o 
   1  17  -9      747.14      747.30     37.52 o 
   2  17  -9     1589.68     1613.17     51.61 o 
   2   0  -8    13985.99    15248.04    182.51 o 
   4   0  -8    26081.86    31293.54    267.92 o 
   6   0  -8     1273.74     1362.57     72.82 o 
   8   0  -8     4031.95     4062.85    145.65 o 
  10   0  -8     1704.10     1542.79    106.99 o 
   1   1  -8       40.43       42.26     11.44 o 
   2   1  -8     6415.47     7280.58    128.57 o 
   3   1  -8     3790.37     4171.47     69.56 o 
   4   1  -8     9842.89    11223.12    148.34 o 
   5   1  -8    13128.85    14864.56    348.84 o 
   6   1  -8      358.16      442.88     22.71 o 
   7   1  -8      624.63      712.58     27.90 o 
   8   1  -8      614.35      554.06     34.39 o 
   9   1  -8      355.17      349.69     50.80 o 
  10   1  -8        2.75       32.47     24.70 o 
  11   1  -8       27.88        8.84     27.60 o 
   0   2  -8     8778.14     9064.31    140.25 o 
   1   2  -8     4076.58     4466.22     70.56 o 
   2   2  -8     5921.47     6054.35     82.81 o 
   3   2  -8      185.80      193.81     27.87 o 
   4   2  -8     2800.68     2900.20     49.11 o 
   5   2  -8      865.58      960.45     31.37 o 
   6   2  -8        2.51        0.00      6.95 o 
   7   2  -8      334.14      316.37     21.27 o 
   8   2  -8      323.55      339.82     29.53 o 
   9   2  -8      193.24      184.59     33.69 o 
  10   2  -8     1421.14     1326.30     69.79 o 
  11   2  -8       52.18       79.30     30.79 o 
   1   3  -8     1715.41     1614.68    179.07 o 
   2   3  -8     2531.33     3088.08     60.94 o 
   3   3  -8     2306.89     2490.86    134.41 o 
   4   3  -8     1558.27     1773.02     47.74 o 
   5   3  -8     8671.95     9349.04    108.49 o 
   6   3  -8      178.68      197.96     14.57 o 
   7   3  -8      596.30      618.19     36.46 o 
   8   3  -8      273.82      255.48     26.59 o 
   9   3  -8     1407.86     1398.81     67.69 o 
  10   3  -8      179.78      173.70     34.90 o 
  11   3  -8       38.02       34.91     27.78 o 
   0   4  -8     1764.43     1468.57    219.82 o 
   1   4  -8      589.48      709.07     75.65 o 
   2   4  -8     3652.89     4148.08     71.70 o 
   3   4  -8      458.50      492.37     27.52 o 
   4   4  -8      559.56      601.85     50.35 o 
   5   4  -8      234.45      235.34     17.35 o 
   6   4  -8       13.40       24.27      8.68 o 
   7   4  -8      315.14      352.16     21.80 o 
   8   4  -8      353.07      358.36     30.79 o 
   9   4  -8       87.37       98.21     27.78 o 
  10   4  -8      525.33      516.94     57.99 o 
   1   5  -8       63.97       87.37      8.86 o 
   2   5  -8      816.24      916.13     36.72 o 
   3   5  -8     6002.14     6937.52    353.78 o 
   4   5  -8     1108.22     1213.58     98.45 o 
   5   5  -8     9779.59    10835.66    503.55 o 
   6   5  -8      722.89      749.83     23.28 o 
   7   5  -8      772.39      819.52     37.14 o 
   8   5  -8      115.00      104.29     20.27 o 
   9   5  -8      470.98      471.15     36.89 o 
  10   5  -8       18.57       35.71     32.37 o 
   0   6  -8     4418.16     4143.91    565.51 o 
   1   6  -8     2588.49     2275.01    176.35 o 
   2   6  -8     1618.66     1465.88    138.20 o 
   3   6  -8      466.32      490.89     29.95 o 
   4   6  -8     1056.91     1157.17     34.80 o 
   5   6  -8       17.49       11.49     10.96 o 
   6   6  -8      261.87      242.85     24.32 o 
   7   6  -8      913.89      910.60     41.92 o 
   8   6  -8      408.74      360.26     32.02 o 
   9   6  -8      192.22      200.48     27.74 o 
  10   6  -8      318.71      355.64     62.04 o 
   1   7  -8      188.95      189.46     14.23 o 
   2   7  -8     1101.55     1018.11     64.62 o 
   3   7  -8     5085.19     5389.32    476.93 o 
   4   7  -8     3890.92     4486.55    112.79 o 
   5   7  -8     3480.18     3896.75    153.90 o 
   6   7  -8     1387.89     1480.66     47.31 o 
   7   7  -8     2132.77     2216.36     67.98 o 
   8   7  -8      288.78      285.69     30.45 o 
   9   7  -8      799.54      749.95     64.88 o 
  10   7  -8       23.92        0.00     23.83 o 
   0   8  -8     7669.12     7229.13    798.36 o 
   1   8  -8     2311.11     2167.75    112.25 o 
   2   8  -8     3675.24     3561.71    198.29 o 
   3   8  -8     2516.80     2472.73    142.49 o 
   4   8  -8     1396.88     1555.50    105.24 o 
   5   8  -8      633.61      614.36     56.71 o 
   6   8  -8      245.28      272.16     26.92 o 
   7   8  -8      146.67      123.71     22.31 o 
   8   8  -8      608.85      564.89     38.28 o 
   9   8  -8      405.62      381.47     42.32 o 
  10   8  -8      370.37      380.89     53.04 o 
   1   9  -8      529.75      508.45     26.21 o 
   2   9  -8      882.58      858.50     38.28 o 
   3   9  -8     1998.30     1995.69     86.56 o 
   4   9  -8      654.91      603.33     36.46 o 
   5   9  -8     1153.89     1096.40     61.35 o 
   6   9  -8      562.51      544.97     38.15 o 
   7   9  -8      334.76      334.48     30.89 o 
   8   9  -8      265.12      241.48     29.67 o 
   9   9  -8      181.44      209.17     28.97 o 
   0  10  -8     7314.19     6907.02    517.41 o 
   1  10  -8     5149.51     5003.26    209.32 o 
   2  10  -8     5505.41     5507.08    198.93 o 
   3  10  -8     1473.89     1505.66     81.49 o 
   4  10  -8      201.13      203.29     18.10 o 
   5  10  -8      173.64      153.23     17.59 o 
   6  10  -8       16.09       22.23     12.77 o 
   7  10  -8      280.31      270.51     25.12 o 
   8  10  -8      489.67      473.64     32.45 o 
   9  10  -8      548.03      537.36     41.18 o 
   1  11  -8      123.06      118.36     15.81 o 
   2  11  -8      876.91      860.35     30.98 o 
   3  11  -8      236.39      247.24     25.22 o 
   4  11  -8     1398.80     1314.12     96.98 o 
   5  11  -8      590.98      474.86     40.82 o 
   6  11  -8      968.95      965.65     71.22 o 
   7  11  -8      339.11      344.20     46.16 o 
   8  11  -8      287.98      266.85     31.56 o 
   0  12  -8      776.06      824.47     44.50 o 
   1  12  -8     1149.04     1134.09     35.92 o 
   2  12  -8      622.61      583.98     30.11 o 
   3  12  -8      306.85      279.88     27.07 o 
   4  12  -8      262.25      265.15     27.07 o 
   5  12  -8       54.91       49.57     17.63 o 
   6  12  -8       51.77       16.45     16.31 o 
   7  12  -8      154.58      179.29     27.47 o 
   8  12  -8      163.66      176.06     28.63 o 
   1  13  -8      193.87      186.33     19.80 o 
   2  13  -8       28.61       33.91     12.43 o 
   3  13  -8      346.78      320.07     34.12 o 
   4  13  -8     1247.48     1259.84     52.62 o 
   5  13  -8      833.13      798.78     49.26 o 
   6  13  -8     1506.33     1594.92    139.01 o 
   7  13  -8      586.37      594.88     59.05 o 
   0  14  -8     1925.97     1889.57     68.16 o 
   1  14  -8     1233.20     1213.76     40.21 o 
   2  14  -8      256.79      241.27     23.10 o 
   3  14  -8      323.54      333.76     31.49 o 
   4  14  -8       92.99       68.56     20.09 o 
   5  14  -8       12.54        0.00     16.62 o 
   6  14  -8       28.00       12.28     22.01 o 
   1  15  -8      117.57      101.15     18.30 o 
   2  15  -8     1066.61     1051.70     40.20 o 
   3  15  -8      455.70      421.21     36.20 o 
   4  15  -8     1363.03     1309.57     79.57 o 
   5  15  -8      530.82      498.24     51.15 o 
   6  15  -8      838.09      834.15     58.48 o 
   0  16  -8       64.69       65.25     23.76 o 
   1  16  -8     1706.10     1702.44     50.59 o 
   2  16  -8      415.42      367.81     30.00 o 
   3  16  -8      576.30      617.12     40.84 o 
   4  16  -8      155.70      138.96     31.99 o 
   5  16  -8       13.63       23.77     21.36 o 
   1  17  -8       31.47       36.65     16.46 o 
   2  17  -8      655.23      633.73     35.67 o 
   3  17  -8      243.95      235.66     30.85 o 
   2   0  -7    11252.06    13249.43    159.13 o 
   4   0  -7    36668.96    42889.61    293.09 o 
   6   0  -7     5611.11     6140.91    165.88 o 
   8   0  -7     3160.56     3279.77    130.36 o 
  10   0  -7      646.46      556.52     77.32 o 
   0   1  -7     2591.98     2730.44     72.82 o 
   1   1  -7      476.89      392.89     31.47 o 
   2   1  -7      921.40      972.78     47.65 o 
   3   1  -7    16013.28    18338.48    134.40 o 
   4   1  -7      706.86      806.67     56.19 o 
   5   1  -7      207.90      228.58     18.63 o 
   6   1  -7     2287.06     2491.95     43.26 o 
   7   1  -7       87.77       83.05     12.92 o 
   8   1  -7      169.90      146.81     21.51 o 
   9   1  -7     1494.94     1417.79     66.43 o 
  10   1  -7       93.48       66.13     28.52 o 
  11   1  -7      959.13     1001.40     65.44 o 
   1   2  -7      186.38      202.00     18.11 o 
   2   2  -7     7511.06     8388.80     90.11 o 
   3   2  -7       74.38       84.36     24.72 o 
   4   2  -7    13510.55    14842.95    143.55 o 
   5   2  -7      719.26      789.28     25.95 o 
   6   2  -7     3033.67     3274.53     56.66 o 
   7   2  -7        7.27        3.62      8.51 o 
   8   2  -7      367.27      346.92     28.54 o 
   9   2  -7       46.98       67.82     25.74 o 
  10   2  -7      550.75      431.84     49.27 o 
  11   2  -7        3.19       18.53     26.10 o 
   0   3  -7     3283.60     2903.75    476.95 o 
   1   3  -7    27886.04    26837.36   2430.08 o 
   2   3  -7     4603.60     5644.05     76.37 o 
   3   3  -7     2339.90     2594.06     53.12 o 
   4   3  -7      471.50      492.70     42.71 o 
   5   3  -7      560.73      667.89     26.34 o 
   6   3  -7      275.68      284.07     15.90 o 
   7   3  -7        9.22       10.78      8.98 o 
   8   3  -7      221.26      228.32     24.13 o 
   9   3  -7     1584.17     1613.46    129.01 o 
  10   3  -7      296.68      263.67     40.55 o 
  11   3  -7     1030.15     1055.59     66.08 o 
   1   4  -7      269.75      248.25     11.34 o 
   2   4  -7      933.58     1000.66     35.24 o 
   3   4  -7     3194.65     3618.86     94.40 o 
   4   4  -7     1838.74     1973.60     51.25 o 
   5   4  -7      325.96      332.90     17.74 o 
   6   4  -7     2762.14     3032.09     72.24 o 
   7   4  -7      160.19      160.01     20.38 o 
   8   4  -7       55.42       40.07     15.21 o 
   9   4  -7      134.86      147.49     32.42 o 
  10   4  -7      229.82      217.15     38.46 o 
  11   4  -7        6.32       22.48     26.04 o 
   0   5  -7     2088.97     2018.50    303.88 o 
   1   5  -7     3171.91     2789.19    242.67 o 
   2   5  -7     1649.48     1753.10     80.02 o 
   3   5  -7     6661.23     7226.40    421.21 o 
   4   5  -7      429.20      457.28     33.99 o 
   5   5  -7     1366.60     1468.94     79.65 o 
   6   5  -7      233.20      254.90     15.44 o 
   7   5  -7      356.95      341.50     28.31 o 
   8   5  -7      300.19      309.65     28.43 o 
   9   5  -7      596.29      549.94     56.09 o 
  10   5  -7      168.09      169.41     35.24 o 
   1   6  -7     1396.37     1368.75     83.57 o 
   2   6  -7      813.11      702.74     60.60 o 
   3   6  -7      352.46      359.00     26.24 o 
   4   6  -7     3394.26     3929.17    178.49 o 
   5   6  -7     1559.42     1698.88    121.56 o 
   6   6  -7     1334.56     1374.72     44.94 o 
   7   6  -7      347.20      355.45     35.68 o 
   8   6  -7      757.33      795.64     81.58 o 
   9   6  -7       95.83       86.24     21.82 o 
  10   6  -7      133.45      154.73     34.64 o 
   0   7  -7     6333.07     6232.58    657.21 o 
   1   7  -7    10686.38    10099.53    634.18 o 
   2   7  -7     1415.19     1409.41     84.61 o 
   3   7  -7     5573.16     5849.12    383.72 o 
   4   7  -7      426.64      439.23     41.92 o 
   5   7  -7      114.25      112.97     16.08 o 
   6   7  -7      191.04      208.87     22.95 o 
   7   7  -7      408.86      378.81     31.42 o 
   8   7  -7      260.50      214.19     26.51 o 
   9   7  -7     1023.74      954.61     46.32 o 
  10   7  -7      544.63      552.33     54.66 o 
   1   8  -7      488.56      448.36     19.30 o 
   2   8  -7     2260.89     2031.68    128.99 o 
   3   8  -7     4374.84     4541.91    247.99 o 
   4   8  -7     8368.02     8443.89    585.25 o 
   5   8  -7     3175.30     3047.96    194.00 o 
   6   8  -7     3317.53     3201.90    151.86 o 
   7   8  -7     1060.54     1080.18     64.54 o 
   8   8  -7      411.19      387.17     33.92 o 
   9   8  -7      340.19      329.82     33.45 o 
  10   8  -7       44.78       36.86     27.97 o 
   0   9  -7     1043.68      888.88     55.74 o 
   1   9  -7     1652.88     1504.88     59.56 o 
   2   9  -7     2625.87     2588.25     90.19 o 
   3   9  -7     2003.17     2094.56    126.13 o 
   4   9  -7      572.18      559.36     37.24 o 
   5   9  -7       25.25        5.84      9.67 o 
   6   9  -7      262.23      259.11     22.45 o 
   7   9  -7      163.67      153.85     19.53 o 
   8   9  -7      629.25      607.98     39.32 o 
   9   9  -7      484.61      580.11     39.38 o 
   1  10  -7      887.76      886.53     36.60 o 
   2  10  -7     3056.39     3102.98    116.55 o 
   3  10  -7     4405.86     4458.05    113.94 o 
   4  10  -7     2418.28     2377.60     99.53 o 
   5  10  -7      962.43      898.01     30.58 o 
   6  10  -7     1708.48     1660.66     81.91 o 
   7  10  -7      938.45      923.15     63.72 o 
   8  10  -7      934.39      945.00     58.40 o 
   9  10  -7      775.49      814.85     39.62 o 
   0  11  -7     2438.64     2313.79     95.75 o 
   1  11  -7     1045.85     1002.92     32.39 o 
   2  11  -7     3493.43     3234.61     84.35 o 
   3  11  -7     1915.54     1802.20     72.59 o 
   4  11  -7      170.29      122.45     19.21 o 
   5  11  -7       90.14       52.59     16.92 o 
   6  11  -7      481.95      455.84     57.01 o 
   7  11  -7       81.54       69.32     19.60 o 
   8  11  -7       97.14       85.06     21.63 o 
   9  11  -7      276.03      237.91     31.96 o 
   1  12  -7      907.17      846.56     35.01 o 
   2  12  -7      157.64      131.33     16.32 o 
   3  12  -7      449.77      431.95     30.33 o 
   4  12  -7      538.79      478.78     30.43 o 
   5  12  -7     1508.35     1560.62    134.11 o 
   6  12  -7     1523.72     1561.54     97.03 o 
   7  12  -7      520.26      566.88     60.08 o 
   8  12  -7      115.80      116.87     28.19 o 
   0  13  -7     3926.95     3735.06     89.67 o 
   1  13  -7     2277.11     2231.45     50.15 o 
   2  13  -7     2370.48     2292.99     50.78 o 
   3  13  -7      210.97      189.11     23.84 o 
   4  13  -7      245.85      232.16     26.44 o 
   5  13  -7      427.54      416.36     36.00 o 
   6  13  -7       62.17       54.38     19.18 o 
   7  13  -7       97.01      101.96     23.50 o 
   8  13  -7      339.74      323.40     43.17 o 
   1  14  -7       41.52       35.36     13.34 o 
   2  14  -7      120.20      107.03     17.43 o 
   3  14  -7      818.83      731.99     42.21 o 
   4  14  -7      100.05       88.23     20.38 o 
   5  14  -7      412.00      409.79     50.80 o 
   6  14  -7      445.76      430.54     47.97 o 
   7  14  -7      613.03      641.12     53.40 o 
   0  15  -7     4620.08     4460.19    182.51 o 
   1  15  -7      691.80      703.92     33.66 o 
   2  15  -7     2148.00     2131.68     53.73 o 
   3  15  -7      254.03      275.78     30.00 o 
   4  15  -7      425.57      452.95     47.36 o 
   5  15  -7       61.52       52.93     24.77 o 
   6  15  -7       54.79       63.73     27.52 o 
   1  16  -7      113.23      106.12     19.85 o 
   2  16  -7      209.30      202.05     23.97 o 
   3  16  -7      236.90      254.42     30.26 o 
   4  16  -7       17.07        9.38     20.07 o 
   5  16  -7      554.78      604.86     50.18 o 
   0  17  -7     2437.42     2482.82     98.00 o 
   1  17  -7      502.05      498.63     32.50 o 
   2  17  -7     1081.26     1048.33     42.67 o 
   3  17  -7      187.63      180.34     27.68 o 
   4  17  -7      133.79      126.25     38.21 o 
   1  18  -7      211.84      207.25     26.02 o 
   2  18  -7       76.63       71.36     22.80 o 
   2   0  -6    25323.31    27486.93    210.38 o 
   4   0  -6    20755.27    23164.25    201.39 o 
   6   0  -6      138.95      165.46     21.82 o 
   8   0  -6     2611.15     2432.85    110.58 o 
  10   0  -6     2888.14     2656.72    130.36 o 
   1   1  -6       70.92       61.14     14.38 o 
   2   1  -6     1892.49     2051.65     62.04 o 
   3   1  -6    22568.73    26476.29    383.00 o 
   4   1  -6     2477.86     2718.82     71.92 o 
   5   1  -6      973.84      962.42     25.48 o 
   6   1  -6      908.05      931.08     26.92 o 
   7   1  -6      992.22     1039.75     37.11 o 
   8   1  -6      618.61      582.95     31.73 o 
   9   1  -6     1602.55     1468.22     67.39 o 
  10   1  -6       74.52       86.62     28.92 o 
  11   1  -6        2.88        7.79     26.61 o 
   0   2  -6    26637.83    30086.11    220.27 o 
   1   2  -6     3136.79     3548.34     54.66 o 
   2   2  -6     8251.43     8989.12    150.59 o 
   3   2  -6     3270.94     3722.82     57.59 o 
   4   2  -6      574.65      602.51     21.20 o 
   5   2  -6      167.17      181.79     12.23 o 
   6   2  -6       91.59      103.95     10.60 o 
   7   2  -6      380.44      381.68     20.24 o 
   8   2  -6      547.40      551.31     31.34 o 
   9   2  -6      208.06      158.14     31.13 o 
  10   2  -6     1930.13     1799.50     78.16 o 
  11   2  -6       41.97       68.36     28.52 o 
   1   3  -6     1041.23      996.39     98.48 o 
   2   3  -6     2495.28     2957.86     81.81 o 
   3   3  -6    22279.18    25857.42    669.80 o 
   4   3  -6     1663.87     1756.08     53.35 o 
   5   3  -6     8866.57     9578.26    162.40 o 
   6   3  -6      501.39      507.21     22.67 o 
   7   3  -6     1791.92     1791.32     56.82 o 
   8   3  -6      125.14      125.80     19.25 o 
   9   3  -6      694.01      627.52     47.36 o 
  10   3  -6      228.93      220.22     37.73 o 
  11   3  -6        0.92        0.00     25.11 o 
   0   4  -6      338.17      277.51     33.27 o 
   1   4  -6     2372.83     2422.97    206.98 o 
   2   4  -6     2300.32     2215.58     47.21 o 
   3   4  -6     3584.25     4698.42    267.02 o 
   4   4  -6      950.20      916.67     30.64 o 
   5   4  -6      119.40      101.07     10.11 o 
   6   4  -6       12.81       14.16      7.18 o 
   7   4  -6      587.98      544.66     30.13 o 
   8   4  -6       35.50       27.45     14.42 o 
   9   4  -6       86.64       52.91     30.12 o 
  10   4  -6     1070.33     1020.29     96.20 o 
  11   4  -6       84.73       77.53     30.59 o 
   1   5  -6      793.65      711.51     60.99 o 
   2   5  -6      593.31      550.01     22.72 o 
   3   5  -6     4021.97     4000.95    237.35 o 
   4   5  -6     1280.28     1384.42     51.25 o 
   5   5  -6     4717.18     4852.67    149.62 o 
   6   5  -6      731.28      762.62     29.33 o 
   7   5  -6     3505.29     3426.29    248.59 o 
   8   5  -6       89.56       77.71     17.63 o 
   9   5  -6      719.84      738.05     38.80 o 
  10   5  -6       49.85       50.61     26.04 o 
  11   5  -6        8.23        0.00     25.11 o 
   0   6  -6     2428.82     2300.49    276.91 o 
   1   6  -6      120.03       98.27      9.64 o 
   2   6  -6     1724.45     1587.13     89.54 o 
   3   6  -6      559.23      622.51     48.66 o 
   4   6  -6     1279.98     1390.81     82.02 o 
   5   6  -6      302.76      318.79     18.40 o 
   6   6  -6       87.03       87.75     16.23 o 
   7   6  -6      111.29       83.44     17.74 o 
   8   6  -6       63.97       61.13     17.11 o 
   9   6  -6      109.12       87.85     20.48 o 
  10   6  -6      776.08      735.76     54.22 o 
   1   7  -6     1264.28     1262.45     65.66 o 
   2   7  -6     3090.13     2986.68    137.04 o 
   3   7  -6     9594.45    10192.13    635.99 o 
   4   7  -6     5200.09     5322.03    278.09 o 
   5   7  -6     7571.32     8034.62    299.50 o 
   6   7  -6      907.57      832.60     37.28 o 
   7   7  -6     2881.58     2846.87     99.92 o 
   8   7  -6      174.03      171.49     23.81 o 
   9   7  -6      266.62      243.12     29.05 o 
  10   7  -6      155.66      152.84     47.65 o 
   0   8  -6    11380.06    10799.60    935.47 o 
   1   8  -6     6042.22     5657.55    221.90 o 
   2   8  -6     6986.30     7159.91    251.00 o 
   3   8  -6     5162.97     5517.17    322.73 o 
   4   8  -6     2556.99     2486.03    122.50 o 
   5   8  -6       49.16       53.98     10.52 o 
   6   8  -6      715.36      696.45     33.47 o 
   7   8  -6      396.31      384.00     35.58 o 
   8   8  -6     1019.57      899.38     41.74 o 
   9   8  -6      633.89      623.70     39.69 o 
  10   8  -6      771.88      754.53     56.87 o 
   1   9  -6      299.57      321.54     26.12 o 
   2   9  -6     5030.19     5101.26    189.70 o 
   3   9  -6     1291.21     1219.05     40.36 o 
   4   9  -6     1647.10     1588.23     67.49 o 
   5   9  -6      640.85      654.12     23.26 o 
   6   9  -6      288.39      271.42     22.65 o 
   7   9  -6      586.88      600.31     29.85 o 
   8   9  -6      468.32      422.90     34.52 o 
   9   9  -6      532.03      572.32     39.09 o 
  10   9  -6      131.70      152.17     35.24 o 
   0  10  -6     6151.65     5754.89    219.82 o 
   1  10  -6     6281.05     6044.37    141.06 o 
   2  10  -6     3213.94     2976.03     37.83 o 
   3  10  -6     3342.46     3085.09    124.71 o 
   4  10  -6     1045.12      953.00     29.82 o 
   5  10  -6      314.10      302.81     19.15 o 
   6  10  -6       71.28       65.18     14.93 o 
   7  10  -6       45.40       65.82     16.01 o 
   8  10  -6      317.35      362.46     29.11 o 
   9  10  -6      465.56      480.26     33.88 o 
   1  11  -6      153.47      148.54     16.40 o 
   2  11  -6       45.35       25.00     10.64 o 
   3  11  -6      954.27      900.96     37.57 o 
   4  11  -6      515.32      460.90     30.20 o 
   5  11  -6     1061.31     1072.62    125.46 o 
   6  11  -6      859.92      861.61     40.47 o 
   7  11  -6      362.36      364.66     33.56 o 
   8  11  -6      532.97      532.37     37.66 o 
   9  11  -6      453.60      476.85     55.18 o 
   0  12  -6     6159.57     5864.89    249.49 o 
   1  12  -6     1227.02     1165.67     35.46 o 
   2  12  -6     1021.52      969.13     32.81 o 
   3  12  -6      636.07      641.49     40.80 o 
   4  12  -6      193.90      182.98     18.77 o 
   5  12  -6       71.16       78.25     18.83 o 
   6  12  -6       99.72       73.80     19.63 o 
   7  12  -6      244.14      269.48     30.07 o 
   8  12  -6       41.25       44.79     19.55 o 
   1  13  -6      582.25      496.17     26.60 o 
   2  13  -6      538.16      513.28     37.76 o 
   3  13  -6      606.55      609.35     34.35 o 
   4  13  -6     1649.02     1567.62     51.11 o 
   5  13  -6     1230.85     1056.52     57.84 o 
   6  13  -6     2942.81     2584.96    164.08 o 
   7  13  -6      332.02      317.57     41.94 o 
   8  13  -6      321.58      322.06     43.74 o 
   0  14  -6      783.71      739.02     45.65 o 
   1  14  -6     1651.48     1611.64     63.20 o 
   2  14  -6       56.50       53.48     13.87 o 
   3  14  -6      104.25       89.30     19.21 o 
   4  14  -6       31.97       24.72     15.29 o 
   5  14  -6      101.09       88.56     26.70 o 
   6  14  -6       14.00        6.56     21.12 o 
   7  14  -6      161.76      130.43     31.54 o 
   1  15  -6      137.97      106.21     18.29 o 
   2  15  -6     1124.66     1074.52     52.99 o 
   3  15  -6      156.02      129.63     22.05 o 
   4  15  -6     1452.69     1329.34     65.78 o 
   5  15  -6      291.13      254.67     38.46 o 
   6  15  -6     1831.00     1833.75    136.21 o 
   0  16  -6      424.82      384.09     43.15 o 
   1  16  -6     1361.35     1343.21     44.66 o 
   2  16  -6      207.68      195.46     22.65 o 
   3  16  -6      389.87      398.37     35.51 o 
   4  16  -6       22.66        8.87     19.22 o 
   5  16  -6       93.59       76.26     26.97 o 
   1  17  -6      162.56      144.25     21.56 o 
   2  17  -6      292.34      284.03     27.44 o 
   3  17  -6      350.61      352.92     34.76 o 
   4  17  -6     1089.12     1119.04     65.05 o 
   0  18  -6      132.96      130.53     31.62 o 
   1  18  -6     2915.26     3175.76     95.25 o 
   2  18  -6      187.18      192.62     29.55 o 
   2   0  -5    13156.40    14308.52    139.35 o 
   4   0  -5    40438.05    47078.32    263.42 o 
   6   0  -5    15230.75    16165.53    356.93 o 
   8   0  -5     1326.45     1156.19     79.12 o 
  10   0  -5      266.67      248.14     59.34 o 
   0   1  -5     4128.56     5089.57     81.81 o 
   2   1  -5     5455.86     6034.48     94.40 o 
   3   1  -5    36450.82    42504.12   1038.41 o 
   4   1  -5     2024.77     2122.21     52.88 o 
   5   1  -5       95.81      114.53     10.76 o 
   6   1  -5      369.59      365.82     25.69 o 
   7   1  -5      177.00      186.53     15.08 o 
   8   1  -5      476.71      443.35     30.06 o 
   9   1  -5     1784.90     1698.62    160.48 o 
  10   1  -5       85.36      103.74     30.19 o 
  11   1  -5      961.26     1036.48     65.14 o 
   1   2  -5     3828.42     3877.00    333.06 o 
   2   2  -5     6880.17     7944.21    134.41 o 
   3   2  -5      800.16      880.85     56.64 o 
   4   2  -5    11680.07    13038.77     71.44 o 
   5   2  -5     1286.02     1493.46     35.08 o 
   6   2  -5     5199.51     5500.75    167.08 o 
   7   2  -5      193.06      194.50     15.63 o 
   8   2  -5     2217.96     2064.46     51.44 o 
   9   2  -5      673.58      591.86     45.76 o 
  10   2  -5      431.90      390.79     46.41 o 
  11   2  -5       15.23       12.59     25.43 o 
   0   3  -5     5201.95     5066.06    699.47 o 
   1   3  -5     1022.75      895.86     74.29 o 
   2   3  -5     1763.80     2035.66     79.57 o 
   3   3  -5    20791.01    23386.88    671.15 o 
   4   3  -5     3409.07     4202.12    142.85 o 
   5   3  -5      818.55      820.99     19.13 o 
   6   3  -5      606.07      658.16     30.56 o 
   7   3  -5     1265.37     1234.08     39.95 o 
   8   3  -5      738.19      695.65     34.38 o 
   9   3  -5      513.83      451.69     45.12 o 
  10   3  -5      111.16       87.66     29.24 o 
  11   3  -5     1172.52     1143.17     68.66 o 
   1   4  -5     2017.58     2130.95    175.45 o 
   2   4  -5       46.30       48.57     10.11 o 
   3   4  -5      186.88      182.90     14.41 o 
   4   4  -5     2733.71     2855.67    126.15 o 
   5   4  -5      407.58      418.46     15.95 o 
   6   4  -5     2701.88     2890.37    103.02 o 
   7   4  -5      451.82      434.52     27.44 o 
   8   4  -5      238.16      241.16     24.32 o 
   9   4  -5       95.44       70.12     25.11 o 
  10   4  -5       69.05       37.73     25.69 o 
  11   4  -5      116.60      125.25     34.01 o 
   0   5  -5     4345.29     4152.40    353.78 o 
   1   5  -5    32726.59    31663.42   1908.76 o 
   2   5  -5     1975.39     2102.30    203.58 o 
   3   5  -5     3177.04     2930.63    110.90 o 
   4   5  -5      487.34      559.94     26.11 o 
   5   5  -5      463.93      515.51     19.53 o 
   6   5  -5      184.31      184.56     14.94 o 
   7   5  -5      575.48      512.78     30.75 o 
   8   5  -5       82.21       95.44     18.35 o 
   9   5  -5      409.91      424.96     32.68 o 
  10   5  -5      210.30      174.85     35.28 o 
  11   5  -5     1240.00     1315.56     72.79 o 
   1   6  -5     2162.36     2177.38    158.32 o 
   2   6  -5      629.61      575.29     40.88 o 
   3   6  -5     1944.83     2036.80    141.19 o 
   4   6  -5     1983.09     1950.87     70.12 o 
   5   6  -5      568.24      547.10     33.08 o 
   6   6  -5     2824.20     2737.06    108.36 o 
   7   6  -5      455.75      434.10     29.67 o 
   8   6  -5      156.30      164.94     22.21 o 
   9   6  -5       92.47       72.97     19.56 o 
  10   6  -5      256.30      245.13     39.42 o 
  11   6  -5        1.77        5.90     25.74 o 
   0   7  -5     1553.92     1308.40     80.47 o 
   1   7  -5    10456.68     9839.24    397.61 o 
   2   7  -5     7428.32     7736.54    395.96 o 
   3   7  -5     9933.29    10371.02    600.57 o 
   4   7  -5     2253.49     2251.72     96.16 o 
   5   7  -5      481.55      449.89     20.94 o 
   6   7  -5     1072.30     1074.29     38.28 o 
   7   7  -5      423.06      378.74     29.82 o 
   8   7  -5     1090.28     1084.35     43.70 o 
   9   7  -5      776.63      781.43     41.10 o 
  10   7  -5      255.39      242.24     39.40 o 
   1   8  -5     2546.83     2969.74    102.78 o 
   2   8  -5     6449.71     6550.73    216.96 o 
   3   8  -5     3637.12     3577.18    148.45 o 
   4   8  -5     5706.52     5546.27    185.83 o 
   5   8  -5     3006.12     2877.82    115.61 o 
   6   8  -5     2390.04     2147.97    105.80 o 
   7   8  -5     1566.93     1544.91     70.28 o 
   8   8  -5     1106.83     1103.90     56.97 o 
   9   8  -5      470.72      444.73     36.57 o 
  10   8  -5      283.78      299.21     42.54 o 
   0   9  -5      457.38      388.06     39.11 o 
   1   9  -5      335.80      279.35     17.50 o 
   2   9  -5      340.67      336.66     14.58 o 
   3   9  -5     2505.72     2388.19     81.23 o 
   4   9  -5       83.64       78.04     12.21 o 
   5   9  -5       66.42       53.01     10.29 o 
   6   9  -5      265.02      257.82     21.84 o 
   7   9  -5       73.62       80.90     15.91 o 
   8   9  -5       31.05       31.71     15.32 o 
   9   9  -5      254.16      264.66     26.82 o 
  10   9  -5      393.23      403.16     38.21 o 
   1  10  -5      279.08      242.70     18.28 o 
   2  10  -5     2901.20     2607.14     50.60 o 
   3  10  -5     5138.81     4721.26     96.03 o 
   4  10  -5     6686.15     6480.32    277.69 o 
   5  10  -5     5542.38     5205.74    236.56 o 
   6  10  -5     3128.94     2976.01    164.29 o 
   7  10  -5     1737.48     1744.88     93.17 o 
   8  10  -5     1379.65     1381.36     72.93 o 
   9  10  -5      599.39      621.37     35.06 o 
   0  11  -5     2076.94     1956.00     78.67 o 
   1  11  -5     2917.70     2633.79     49.44 o 
   2  11  -5     1967.89     1797.35     45.03 o 
   3  11  -5      515.00      492.43     29.89 o 
   4  11  -5     1357.03     1293.74     76.82 o 
   5  11  -5      494.19      445.49     43.97 o 
   6  11  -5      217.73      211.73     25.26 o 
   7  11  -5      246.78      248.81     28.03 o 
   8  11  -5      216.01      191.31     26.86 o 
   9  11  -5      406.39      364.77     35.59 o 
   1  12  -5       87.78       68.21     13.03 o 
   2  12  -5      286.88      254.71     21.09 o 
   3  12  -5      407.30      394.23     28.43 o 
   4  12  -5      934.69      958.47     66.20 o 
   5  12  -5      368.80      418.74     36.40 o 
   6  12  -5      496.34      523.64     34.23 o 
   7  12  -5      259.41      239.57     28.40 o 
   8  12  -5      207.66      183.88     27.10 o 
   9  12  -5      182.95      190.79     29.06 o 
   0  13  -5     5406.16     5287.83    104.54 o 
   1  13  -5      929.66      912.56     35.69 o 
   2  13  -5     2302.62     2189.08     76.30 o 
   3  13  -5     1043.36      960.32     54.49 o 
   4  13  -5      641.69      597.32     33.80 o 
   5  13  -5       49.46       29.82     20.31 o 
   6  13  -5      122.46       94.29     27.43 o 
   7  13  -5       74.03       70.39     25.69 o 
   8  13  -5      202.58      213.46     48.10 o 
   1  14  -5      171.38      163.82     19.26 o 
   2  14  -5      374.90      349.82     26.03 o 
   3  14  -5      272.99      243.38     26.07 o 
   4  14  -5       84.21      111.99     20.73 o 
   5  14  -5     1294.28     1189.99     61.67 o 
   6  14  -5      469.15      424.08     46.65 o 
   7  14  -5      633.88      598.43     53.01 o 
   0  15  -5     9189.01     8963.53    199.59 o 
   1  15  -5     1504.15     1412.36     54.50 o 
   2  15  -5     1875.95     1860.15     49.85 o 
   3  15  -5       89.09       83.24     19.60 o 
   4  15  -5      177.38      158.30     31.08 o 
   5  15  -5       35.14       52.95     23.76 o 
   6  15  -5       20.95       11.71     24.72 o 
   7  15  -5       19.82       48.55     26.06 o 
   1  16  -5      413.51      380.88     29.33 o 
   2  16  -5       17.73        4.41     12.39 o 
   3  16  -5      502.10      543.18     36.41 o 
   4  16  -5      126.18       77.99     25.05 o 
   5  16  -5     1066.15     1147.71     65.14 o 
   6  16  -5      144.48      144.67     33.01 o 
   0  17  -5     2266.62     2310.86     83.55 o 
   1  17  -5      642.86      615.13     56.32 o 
   2  17  -5     1141.82     1152.13     43.36 o 
   3  17  -5      116.01      119.44     23.25 o 
   4  17  -5      703.44      689.46     53.65 o 
   5  17  -5       70.57       55.07     26.50 o 
   1  18  -5      302.86      323.30     30.16 o 
   2  18  -5      117.55      105.20     24.26 o 
   3  18  -5     1418.47     1500.19    101.21 o 
   2   0  -4   239257.83   294796.00   3880.34 o 
   4   0  -4      619.42      667.78     26.55 o 
   6   0  -4     1317.03     1282.38     85.41 o 
   8   0  -4     3172.34     3063.99    121.37 o 
  10   0  -4     4634.63     4346.05    160.93 o 
   1   1  -4      476.49      504.37     26.07 o 
   2   1  -4    67525.74    80351.59    615.86 o 
   3   1  -4     8882.40    10359.58    164.53 o 
   4   1  -4     1341.89     1589.76     26.62 o 
   5   1  -4     4053.40     4219.20     53.83 o 
   6   1  -4        1.82       10.50      7.30 o 
   7   1  -4     2273.09     2137.19     35.59 o 
   8   1  -4      228.96      203.27     21.03 o 
   9   1  -4      441.07      375.93     42.27 o 
  10   1  -4      246.46      231.35     49.90 o 
  11   1  -4       53.58       67.14     32.70 o 
   0   2  -4    11733.92    13096.60   2183.36 o 
   1   2  -4     4794.38     4991.75    405.55 o 
   2   2  -4    18587.84    20194.96    600.12 o 
   3   2  -4     2712.08     3025.75     59.24 o 
   4   2  -4     3606.43     3629.94     39.69 o 
   5   2  -4      709.77      771.89     16.86 o 
   6   2  -4        7.56       12.92      5.92 o 
   7   2  -4      694.57      656.32     21.67 o 
   8   2  -4      576.16      558.30     30.22 o 
   9   2  -4      103.93       65.11     24.42 o 
  10   2  -4      909.74      883.28     56.90 o 
  11   2  -4        7.46       46.18     27.01 o 
   1   3  -4     4055.76     4392.44    299.51 o 
   2   3  -4     1939.24     2357.02    173.52 o 
   3   3  -4    15312.45    17099.35    498.59 o 
   4   3  -4     1095.92     1151.41     37.24 o 
   5   3  -4     6800.82     7263.41    258.65 o 
   6   3  -4      663.38      694.93     41.53 o 
   7   3  -4     7482.64     6840.82    276.78 o 
   8   3  -4      895.42      839.48     35.72 o 
   9   3  -4      969.69      923.79     53.99 o 
  10   3  -4       77.42       59.43     25.41 o 
  11   3  -4       62.82       53.03     32.40 o 
   0   4  -4     3484.91     3271.10    382.10 o 
   1   4  -4      408.54      398.59     27.38 o 
   2   4  -4     2183.84     2327.12    125.87 o 
   3   4  -4      410.75      438.07     17.28 o 
   4   4  -4     1594.20     1797.30     59.04 o 
   5   4  -4      607.04      662.90     21.97 o 
   6   4  -4      197.53      231.58     19.36 o 
   7   4  -4      633.54      567.70     38.45 o 
   8   4  -4      370.69      341.91     27.37 o 
   9   4  -4       31.99       29.72     20.65 o 
  10   4  -4      242.29      270.89     39.64 o 
  11   4  -4      214.27      229.50     40.28 o 
   1   5  -4     3679.79     3700.33    199.45 o 
   2   5  -4      897.14      992.94     49.83 o 
   3   5  -4     6342.48     5848.03    236.79 o 
   4   5  -4     2241.02     2185.87     90.84 o 
   5   5  -4    14630.75    14761.55    524.26 o 
   6   5  -4      976.48      988.49     49.83 o 
   7   5  -4     2752.12     2365.83    142.94 o 
   8   5  -4      355.20      347.23     28.03 o 
   9   5  -4       25.39       23.48     15.20 o 
  10   5  -4        3.59        0.00     20.02 o 
  11   5  -4       17.82       10.31     28.92 o 
   0   6  -4     3634.17     3283.67    284.10 o 
   1   6  -4     2759.99     2475.34     94.08 o 
   2   6  -4     4601.90     4359.01    192.89 o 
   3   6  -4     1884.90     1770.82     82.27 o 
   4   6  -4       95.35       84.08     10.51 o 
   5   6  -4      117.24      103.83     11.36 o 
   6   6  -4       52.65       53.23     14.34 o 
   7   6  -4      539.25      401.63     27.10 o 
   8   6  -4      295.42      317.25     27.88 o 
   9   6  -4      205.98      230.39     26.59 o 
  10   6  -4      489.46      559.26     52.59 o 
  11   6  -4       70.79       61.63     29.52 o 
   1   7  -4     2771.64     2813.60     89.14 o 
   2   7  -4     5290.45     4960.52    196.58 o 
   3   7  -4     1967.56     1801.92     76.43 o 
   4   7  -4     1559.19     1453.12     49.29 o 
   5   7  -4     5596.69     5462.65    230.86 o 
   6   7  -4     1595.45     1422.51     63.31 o 
   7   7  -4     2388.81     2295.45     62.55 o 
   8   7  -4      436.64      434.63     31.78 o 
   9   7  -4     1334.01     1372.00     50.90 o 
  10   7  -4        9.81        0.00     23.20 o 
  11   7  -4       33.76       52.59     30.52 o 
   0   8  -4     2433.32     2052.11     50.11 o 
   1   8  -4     5881.55     5510.64    107.56 o 
   2   8  -4    12652.56    12770.01    176.73 o 
   3   8  -4     3463.51     3241.75    136.00 o 
   4   8  -4     3759.68     3564.65    159.10 o 
   5   8  -4      428.21      357.02     18.14 o 
   6   8  -4      225.51      200.61     19.43 o 
   7   8  -4       94.46      116.77     20.00 o 
   8   8  -4      538.77      492.38     33.56 o 
   9   8  -4      470.42      480.67     36.24 o 
  10   8  -4     1092.85     1074.01    104.74 o 
   1   9  -4      905.78      894.99     26.24 o 
   2   9  -4      254.45      220.64     12.46 o 
   3   9  -4     1561.12     1430.76     50.22 o 
   4   9  -4      676.59      627.36     34.51 o 
   5   9  -4     2167.24     2077.71    110.13 o 
   6   9  -4      692.13      658.97     31.79 o 
   7   9  -4      868.83      861.38     46.85 o 
   8   9  -4      750.23      807.91     41.53 o 
   9   9  -4      461.11      446.25     31.91 o 
  10   9  -4       91.36      111.19     24.73 o 
   0  10  -4    12375.30    10949.09    303.88 o 
   1  10  -4     7835.38     7003.23     89.28 o 
   2  10  -4     7217.18     7236.36    337.91 o 
   3  10  -4     2045.63     1948.17     93.15 o 
   4  10  -4      509.09      458.54     20.04 o 
   5  10  -4      825.89      788.22     35.22 o 
   6  10  -4      856.36      847.18     38.80 o 
   7  10  -4      328.57      303.59     25.16 o 
   8  10  -4      462.86      437.82     31.11 o 
   9  10  -4      749.12      755.19     42.04 o 
  10  10  -4      878.43      854.36     75.71 o 
   1  11  -4      722.49      657.90     26.33 o 
   2  11  -4     1474.70     1310.89     35.59 o 
   3  11  -4      424.33      398.63     23.72 o 
   4  11  -4     2584.71     2488.74    122.41 o 
   5  11  -4     1258.00     1362.67    103.17 o 
   6  11  -4      312.13      273.53     22.55 o 
   7  11  -4      219.92      238.89     22.87 o 
   8  11  -4      985.56      960.73     48.17 o 
   9  11  -4       12.89        4.57     16.87 o 
   0  12  -4      743.58      724.64     54.84 o 
   1  12  -4     2449.45     2322.54     70.26 o 
   2  12  -4     1256.61     1220.62     35.87 o 
   3  12  -4     1662.83     1682.18    130.69 o 
   4  12  -4      482.70      495.66     45.63 o 
   5  12  -4      208.84      258.93     25.67 o 
   6  12  -4      113.58      120.02     20.41 o 
   7  12  -4      188.84      144.73     23.27 o 
   8  12  -4       65.94       45.00     18.74 o 
   9  12  -4      128.36      156.66     26.78 o 
   1  13  -4     1083.21     1036.66     35.61 o 
   2  13  -4      723.13      675.05     29.30 o 
   3  13  -4      445.50      460.02     30.45 o 
   4  13  -4     1497.47     1488.29     58.15 o 
   5  13  -4      625.51      576.58     44.45 o 
   6  13  -4     1284.12     1182.15     61.67 o 
   7  13  -4      410.58      346.40     42.27 o 
   8  13  -4      612.79      596.67     73.27 o 
   0  14  -4      870.73      851.03     71.03 o 
   1  14  -4      393.51      422.15     26.72 o 
   2  14  -4     1025.30      981.57     35.69 o 
   3  14  -4      172.20      193.08     23.77 o 
   4  14  -4      313.95      296.32     28.13 o 
   5  14  -4       65.36       78.44     25.74 o 
   6  14  -4      259.26      195.93     34.95 o 
   7  14  -4       82.75       60.97     25.60 o 
   8  14  -4       67.18       75.72     26.55 o 
   1  15  -4      156.50      136.25     19.66 o 
   2  15  -4     1371.95     1360.26     43.13 o 
   3  15  -4      553.50      557.94     41.45 o 
   4  15  -4     3146.47     3194.66    177.65 o 
   5  15  -4     1522.26     1412.04     82.71 o 
   6  15  -4     3399.02     3374.66    105.21 o 
   7  15  -4      235.99      219.95     38.14 o 
   0  16  -4      997.68      939.99     54.63 o 
   1  16  -4     2093.00     2165.95     54.93 o 
   2  16  -4       51.60       45.89     14.79 o 
   3  16  -4      433.02      462.61     36.41 o 
   4  16  -4       30.57       15.44     20.65 o 
   5  16  -4      154.88      124.73     30.98 o 
   6  16  -4        1.18        0.00     20.08 o 
   1  17  -4       33.83       30.43     15.04 o 
   2  17  -4      871.15      899.22     38.80 o 
   3  17  -4      112.43      102.22     21.69 o 
   4  17  -4      955.05      959.01     60.69 o 
   5  17  -4      195.52      223.01     38.46 o 
   0  18  -4      215.44      215.83     36.72 o 
   1  18  -4     2968.88     3177.60     71.18 o 
   2  18  -4       52.45       56.68     20.91 o 
   3  18  -4     1138.65     1249.56     54.96 o 
   2   0  -3    64662.76    77151.84    538.54 o 
   4   0  -3    27513.20    29766.03    159.58 o 
   6   0  -3     8200.58     7362.24    298.94 o 
   8   0  -3     6433.78     6001.22    161.83 o 
  10   0  -3      374.85      363.22     68.33 o 
   0   1  -3     1049.98     1233.51     32.37 o 
   1   1  -3    25904.55    30407.04    408.17 o 
   2   1  -3       18.70        7.19      8.99 o 
   4   1  -3      912.21     1042.07     23.34 o 
   5   1  -3     1747.65     1745.28     27.39 o 
   6   1  -3      567.93      536.41     18.43 o 
   7   1  -3      197.00      180.26     14.25 o 
   8   1  -3      503.02      521.42     40.37 o 
   9   1  -3      671.07      602.40     45.12 o 
  10   1  -3       87.09       91.81     30.19 o 
  11   1  -3     1215.45     1162.98     66.72 o 
   1   2  -3    21027.68    22742.55   3002.86 o 
   2   2  -3    12102.79    13447.79    384.35 o 
   3   2  -3     1810.30     2067.45     56.25 o 
   4   2  -3    16594.87    17912.69    441.69 o 
   5   2  -3     1109.95     1166.63     24.58 o 
   6   2  -3     6172.16     5665.55    253.31 o 
   7   2  -3      220.48      194.84     19.20 o 
   8   2  -3     5418.50     4899.08     72.43 o 
   9   2  -3        6.46        0.00     16.84 o 
  10   2  -3       87.72      103.51     31.02 o 
  11   2  -3      150.03      103.74     31.46 o 
   0   3  -3      375.98      382.20     42.26 o 
   1   3  -3    44502.42    44080.00   3107.81 o 
   2   3  -3     2339.24     2679.39     69.46 o 
   3   3  -3     1810.33     1675.89     80.30 o 
   4   3  -3     3612.54     3863.96     97.59 o 
   5   3  -3       45.14       82.36     10.68 o 
   6   3  -3     1000.83     1006.05     35.39 o 
   7   3  -3      977.66      890.85     35.19 o 
   8   3  -3      983.51      875.94     35.80 o 
   9   3  -3      825.86      805.44     65.18 o 
  10   3  -3        9.88       32.63     22.86 o 
  11   3  -3     1390.91     1363.84     71.50 o 
   1   4  -3     7294.20     7523.17    440.69 o 
   2   4  -3      340.08      319.50     13.06 o 
   3   4  -3     3250.10     3410.03    146.66 o 
   4   4  -3      938.73      844.39     23.36 o 
   5   4  -3       82.25       87.44      7.05 o 
   6   4  -3      253.81      225.78     21.71 o 
   7   4  -3      138.35      125.99     17.66 o 
   8   4  -3     1959.76     1924.74     50.41 o 
   9   4  -3      337.82      264.79     35.60 o 
  10   4  -3       31.69       26.66     22.01 o 
  11   4  -3      149.92      136.25     35.18 o 
   0   5  -3     3834.27     3628.47    250.84 o 
   1   5  -3    10640.29     9893.38    405.52 o 
   2   5  -3     3403.34     3524.54    210.48 o 
   3   5  -3    12789.35    12724.23    522.96 o 
   4   5  -3      635.07      609.07     29.59 o 
   5   5  -3     1031.05     1053.64     26.88 o 
   6   5  -3      865.79      949.02     60.75 o 
   7   5  -3      764.27      674.68     32.60 o 
   8   5  -3      467.70      420.28     29.78 o 
   9   5  -3      764.28      748.30     37.71 o 
  10   5  -3       83.13       49.32     25.11 o 
  11   5  -3     1112.19     1055.31    111.03 o 
   1   6  -3      202.78      226.33      8.84 o 
   2   6  -3     2665.35     2542.91     99.14 o 
   3   6  -3     6086.30     5949.59    219.05 o 
   4   6  -3      594.89      523.16     20.48 o 
   5   6  -3      758.41      693.73     20.42 o 
   6   6  -3     2657.17     2577.37    104.95 o 
   7   6  -3      422.11      419.95     27.80 o 
   8   6  -3     1106.38     1084.26     41.34 o 
   9   6  -3      375.33      339.13     30.05 o 
  10   6  -3       99.53       98.21     29.06 o 
  11   6  -3       57.27       32.73     28.59 o 
   0   7  -3    13079.03    12352.10    299.39 o 
   1   7  -3    23498.80    21653.92    204.27 o 
   2   7  -3     4229.66     3950.26     84.85 o 
   3   7  -3     6066.94     5405.55    143.91 o 
   4   7  -3       77.73       73.29      8.71 o 
   5   7  -3      291.69      271.08     15.01 o 
   6   7  -3      313.50      324.56     25.25 o 
   7   7  -3      363.94      356.80     28.70 o 
   8   7  -3       79.41       73.80     18.45 o 
   9   7  -3     1138.68     1124.54     46.26 o 
  10   7  -3      491.53      580.62     51.74 o 
  11   7  -3     1089.35     1236.22     69.90 o 
   1   8  -3     1295.39     1169.96     29.41 o 
   2   8  -3     4672.83     4328.75    116.86 o 
   3   8  -3     5171.30     5053.44    261.82 o 
   4   8  -3     7930.78     7064.12    280.89 o 
   5   8  -3     4139.84     3776.79    122.08 o 
   6   8  -3     5574.75     5287.56    264.86 o 
   7   8  -3      864.46      850.67     32.81 o 
   8   8  -3     1088.63     1025.33     43.36 o 
   9   8  -3      636.48      667.46     38.68 o 
  10   8  -3       87.17       84.47     30.79 o 
   0   9  -3      112.19      167.00     20.02 o 
   1   9  -3     1335.73     1132.37     47.50 o 
   2   9  -3     2223.60     2188.99     89.21 o 
   3   9  -3      724.40      708.16     31.26 o 
   4   9  -3      973.70      854.98     46.21 o 
   5   9  -3      755.16      732.62     33.64 o 
   6   9  -3     1658.01     1632.51     61.25 o 
   7   9  -3      600.45      550.15     31.40 o 
   8   9  -3      111.59       83.74     17.71 o 
   9   9  -3      157.49      182.87     23.32 o 
  10   9  -3      214.40      235.54     30.76 o 
   1  10  -3     1411.22     1174.85     33.74 o 
   2  10  -3     2138.22     1965.79     40.16 o 
   3  10  -3     4983.11     4988.78    310.97 o 
   4  10  -3     8815.94     8949.40    415.02 o 
   5  10  -3     5695.40     5580.68    193.90 o 
   6  10  -3     3625.82     3453.17    148.45 o 
   7  10  -3     2026.72     2051.00     71.44 o 
   8  10  -3     2146.08     2071.35    140.69 o 
   9  10  -3      515.54      484.15     33.21 o 
  10  10  -3       71.47       66.03     23.43 o 
   0  11  -3     2698.55     2331.68     64.28 o 
   1  11  -3      429.27      371.90     20.95 o 
   2  11  -3     1384.31     1199.22     33.41 o 
   3  11  -3     1503.29     1429.22     69.08 o 
   4  11  -3     1202.67     1263.76     68.03 o 
   5  11  -3     1077.95     1126.54     82.79 o 
   6  11  -3       16.97       18.74     12.34 o 
   7  11  -3     1187.02     1116.58     80.83 o 
   8  11  -3      848.81      837.65     37.76 o 
   9  11  -3      304.77      294.83     27.41 o 
   1  12  -3      926.00      936.47     32.10 o 
   2  12  -3       99.03       85.91     14.14 o 
   3  12  -3      353.49      373.83     31.22 o 
   4  12  -3      648.14      685.41     27.25 o 
   5  12  -3      548.38      593.57     32.79 o 
   6  12  -3       41.56       47.03     16.42 o 
   7  12  -3      264.83      258.86     27.85 o 
   8  12  -3      289.86      290.28     31.12 o 
   9  12  -3       36.42       21.84     17.84 o 
   0  13  -3     7511.21     7272.59    120.47 o 
   1  13  -3     3422.68     3256.22     58.29 o 
   2  13  -3     3333.10     3105.35     61.90 o 
   3  13  -3     1374.22     1235.05     62.03 o 
   4  13  -3      388.07      384.79     29.74 o 
   5  13  -3       55.21       37.14     19.87 o 
   6  13  -3      152.28      149.14     29.80 o 
   7  13  -3       28.74       18.39     19.78 o 
   8  13  -3      329.98      307.58     66.53 o 
   1  14  -3      578.60      577.22     28.34 o 
   2  14  -3       36.61       37.73     12.38 o 
   3  14  -3      263.80      250.10     26.53 o 
   4  14  -3      223.81      224.27     25.20 o 
   5  14  -3     1147.76     1153.94     59.95 o 
   6  14  -3      292.60      270.69     38.78 o 
   7  14  -3      547.59      539.06     60.24 o 
   8  14  -3      104.47      100.08     29.43 o 
   0  15  -3     3512.16     3664.23    139.35 o 
   1  15  -3      540.97      524.95     29.10 o 
   2  15  -3     3158.24     3233.83     63.56 o 
   3  15  -3      668.83      672.18     37.51 o 
   4  15  -3     1216.53     1188.15     48.47 o 
   5  15  -3      208.22      206.82     35.45 o 
   6  15  -3      156.26      145.51     32.51 o 
   7  15  -3       71.36       50.62     25.97 o 
   1  16  -3       30.56       28.41     14.02 o 
   2  16  -3      140.76      136.05     19.44 o 
   3  16  -3      366.07      376.84     33.53 o 
   4  16  -3       84.45       89.01     26.88 o 
   5  16  -3     1178.46     1133.86     70.58 o 
   6  16  -3       43.10       45.60     24.96 o 
   0  17  -3     2926.52     2868.12    140.25 o 
   1  17  -3      160.43      142.91     20.45 o 
   2  17  -3     1127.69     1127.98     61.58 o 
   3  17  -3      212.41      215.50     27.64 o 
   4  17  -3      298.74      300.13     41.61 o 
   5  17  -3       27.28        9.98     21.60 o 
   1  18  -3      202.62      228.53     27.10 o 
   2  18  -3       21.69       20.71     18.28 o 
   3  18  -3     2025.48     2153.81    103.33 o 
   4  18  -3      201.89      201.24     37.25 o 
   0  19  -3       66.09       99.06     27.52 o 
   1  19  -3       27.66       34.17     15.95 o 
   2   0  -2   106464.91   121074.41   2124.92 o 
   4   0  -2    18622.46    18543.71    316.92 o 
   6   0  -2      264.32      294.94     21.63 o 
   8   0  -2     3095.44     2546.13    109.69 o 
  10   0  -2     2614.35     2462.52    123.17 o 
  12   0  -2     1815.37     1769.35    120.47 o 
   1   1  -2      811.74     1010.46     17.66 o 
   2   1  -2     4019.56     4777.91     92.95 o 
   3   1  -2      562.10      785.63     24.61 o 
   4   1  -2      917.16      958.56     26.45 o 
   5   1  -2     5512.62     5156.69     95.64 o 
   6   1  -2      379.37      359.30     18.95 o 
   7   1  -2     5002.36     4595.44     54.60 o 
   8   1  -2       73.73       62.98     22.51 o 
   9   1  -2      615.99      564.17     44.15 o 
  10   1  -2      370.12      350.63     43.52 o 
  11   1  -2       26.01       23.38     28.61 o 
   0   2  -2    25659.35    27081.60   3004.21 o 
   1   2  -2     2635.97     3066.39    221.62 o 
   2   2  -2    13352.83    14525.26    421.50 o 
   3   2  -2     2922.93     3195.65    114.33 o 
   4   2  -2      306.20      313.36     10.42 o 
   5   2  -2      576.03      539.95     22.09 o 
   6   2  -2      974.03      910.13     30.91 o 
   7   2  -2      324.63      337.91     23.52 o 
   8   2  -2     2301.40     2201.56     50.18 o 
   9   2  -2       63.38       74.53     24.32 o 
  10   2  -2      654.45      667.59     49.90 o 
  11   2  -2       59.90       61.00     28.59 o 
   1   3  -2     2721.19     2666.44    170.98 o 
   2   3  -2     2692.29     3116.82     99.86 o 
   3   3  -2     6970.29     6876.79    310.92 o 
   4   3  -2     2333.91     2476.29    121.20 o 
   5   3  -2    26519.54    24137.09    892.79 o 
   6   3  -2      907.58      780.37     28.97 o 
   7   3  -2     6865.14     6222.24     78.80 o 
   8   3  -2      401.90      360.98     26.92 o 
   9   3  -2      116.72       89.01     39.56 o 
  10   3  -2        9.53        8.09     20.48 o 
  11   3  -2        6.19        0.00     24.13 o 
   1   4  -2     1554.09     1484.09     61.47 o 
   3   4  -2     3862.38     3612.96    161.43 o 
   4   4  -2     1236.22      976.12     43.47 o 
   5   4  -2     4646.91     5461.46    406.99 o 
   6   4  -2      256.20      244.78     20.24 o 
   7   4  -2     1935.59     1762.33     44.95 o 
   8   4  -2      629.91      607.33     32.01 o 
   9   4  -2      173.48      143.47     28.59 o 
  10   4  -2      258.43      277.77     39.06 o 
  11   4  -2       22.01       13.10     24.13 o 
   1   5  -2     5021.90     4780.59     61.79 o 
   2   5  -2     1731.60     1424.22     58.78 o 
   3   5  -2     7435.84     7029.37    332.36 o 
   4   5  -2      467.65      372.59     13.51 o 
   5   5  -2     3818.30     2973.38    120.20 o 
   6   5  -2      461.08      422.98     24.06 o 
   7   5  -2     3206.57     2864.95     57.54 o 
   8   5  -2      417.27      365.24     27.90 o 
   9   5  -2     1627.61     1559.03    122.27 o 
  10   5  -2       82.38       58.59     26.97 o 
  11   5  -2       26.22       22.43     27.01 o 
   0   6  -2      260.23      228.40     17.13 o 
   1   6  -2      450.72      430.87     10.79 o 
   2   6  -2     2084.06     1868.32     32.08 o 
   3   6  -2     1582.14     1706.94     78.63 o 
   4   6  -2     1914.16     1757.71     77.59 o 
   5   6  -2     1643.69     1589.93     64.38 o 
   6   6  -2      105.47       84.32     15.52 o 
   7   6  -2      476.96      429.14     28.04 o 
   8   6  -2      602.65      597.18     33.02 o 
   9   6  -2      140.60      151.32     22.46 o 
  10   6  -2      271.31      279.73     40.91 o 
  11   6  -2      244.83      258.49     42.27 o 
   1   7  -2     3405.01     3325.76     88.33 o 
   2   7  -2     1395.31     1281.53     72.00 o 
   3   7  -2     9829.72     9334.50    457.58 o 
   4   7  -2     2449.20     2181.99     82.89 o 
   5   7  -2     9762.82     9232.37    319.35 o 
   6   7  -2     3086.70     3035.19    113.17 o 
   7   7  -2     2758.81     2744.90     76.30 o 
   8   7  -2      423.63      452.57     30.55 o 
   9   7  -2      406.93      395.55     33.09 o 
  10   7  -2       45.46       24.72     24.79 o 
  11   7  -2        0.26        0.00     24.70 o 
   0   8  -2    56925.93    53769.01   2631.55 o 
   1   8  -2    13692.43    12191.29    318.84 o 
   2   8  -2    14782.67    14121.51    785.69 o 
   3   8  -2     2893.20     2681.14    125.70 o 
   4   8  -2      197.92      234.69     15.65 o 
   5   8  -2      227.04      206.72     14.27 o 
   6   8  -2      335.42      315.34     22.58 o 
   7   8  -2      783.61      704.38     47.62 o 
   8   8  -2      974.82      971.24     42.19 o 
   9   8  -2      828.89      793.05     40.87 o 
  10   8  -2     1118.24     1191.31     83.61 o 
   1   9  -2       59.91       67.84     10.18 o 
   2   9  -2     4681.46     5056.59    318.71 o 
   3   9  -2      213.40      229.28     14.93 o 
   4   9  -2      652.04      608.29     33.86 o 
   5   9  -2     1399.66     1382.37     59.57 o 
   6   9  -2     1291.27     1223.24     35.98 o 
   7   9  -2     1424.58     1446.25     66.83 o 
   8   9  -2      444.39      424.25     28.51 o 
   9   9  -2      411.79      399.69     29.83 o 
  10   9  -2       32.56       29.48     19.21 o 
   0  10  -2     1312.71     1167.83    141.60 o 
   1  10  -2     5674.07     5088.99    140.67 o 
   2  10  -2     4793.80     4934.11    218.60 o 
   3  10  -2     4300.11     4290.07    236.25 o 
   4  10  -2     2929.85     3011.20     95.06 o 
   5  10  -2      868.77      866.20     35.19 o 
   6  10  -2      283.01      279.56     23.40 o 
   7  10  -2     1472.79     1447.44     56.32 o 
   8  10  -2     1256.49     1227.04     77.86 o 
   9  10  -2      703.03      739.75     47.37 o 
  10  10  -2      469.99      519.27     42.56 o 
   1  11  -2      938.19      916.02     29.43 o 
   2  11  -2       69.60       67.02      9.66 o 
   3  11  -2      727.68      796.89     45.52 o 
   4  11  -2      428.31      434.47     19.13 o 
   5  11  -2      717.77      692.21     45.79 o 
   6  11  -2     1245.46     1344.12     75.01 o 
   7  11  -2      287.51      291.38     27.80 o 
   8  11  -2      551.26      590.37     37.02 o 
   9  11  -2      349.53      359.29     29.96 o 
   0  12  -2     2836.95     2660.33     70.57 o 
   1  12  -2     2911.27     2788.80     51.47 o 
   2  12  -2     2436.43     2275.38     52.04 o 
   3  12  -2      436.81      418.33     27.65 o 
   4  12  -2      722.25      676.04     32.52 o 
   5  12  -2      835.54      768.41     35.17 o 
   6  12  -2      134.95      114.32     19.63 o 
   7  12  -2      146.76      143.98     22.83 o 
   8  12  -2      363.78      340.77     33.23 o 
   9  12  -2      253.86      311.58     55.74 o 
   1  13  -2      593.26      510.89     27.14 o 
   2  13  -2     3255.14     3188.20     72.15 o 
   3  13  -2     1315.62     1250.00     77.42 o 
   4  13  -2     4276.18     4249.63    222.45 o 
   5  13  -2     1204.19     1137.67     57.54 o 
   6  13  -2      970.69      913.83     75.07 o 
   7  13  -2      162.77      158.32     30.19 o 
   8  13  -2      351.52      332.74     42.54 o 
   0  14  -2       84.54      103.23     22.86 o 
   1  14  -2      104.97      107.78     16.17 o 
   2  14  -2       77.43       85.62     15.25 o 
   3  14  -2     1159.84     1155.09     69.46 o 
   4  14  -2       13.90       15.39     13.35 o 
   5  14  -2      102.01       87.35     25.06 o 
   6  14  -2      128.90      123.09     28.67 o 
   7  14  -2      232.39      188.22     34.90 o 
   8  14  -2       16.68       18.55     21.76 o 
   1  15  -2       77.34       69.85     15.94 o 
   2  15  -2     2332.15     2333.53     76.70 o 
   3  15  -2      593.20      598.45     39.55 o 
   4  15  -2     3460.89     3590.67    224.59 o 
   5  15  -2      453.02      421.97     45.45 o 
   6  15  -2     2017.91     1891.20     79.44 o 
   7  15  -2      310.54      312.91     42.19 o 
   0  16  -2      160.38      126.82     27.25 o 
   1  16  -2      976.41     1001.10     38.63 o 
   2  16  -2      149.37      158.23     20.41 o 
   3  16  -2      758.03      820.09     73.35 o 
   4  16  -2      165.03      147.04     31.46 o 
   5  16  -2      144.71      152.29     32.51 o 
   6  16  -2       16.65        0.00     18.57 o 
   1  17  -2       52.63       38.63     14.93 o 
   2  17  -2      318.54      295.18     31.42 o 
   3  17  -2      386.41      415.69     69.16 o 
   4  17  -2     1262.13     1245.45     67.05 o 
   5  17  -2      154.43      151.38     32.70 o 
   0  18  -2      609.52      640.50     50.85 o 
   1  18  -2     4540.48     4885.85    175.84 o 
   2  18  -2       73.91       56.28     20.39 o 
   3  18  -2     1124.33     1210.79     75.38 o 
   4  18  -2       74.28       80.64     37.31 o 
   1  19  -2       33.78       33.84     15.61 o 
   2  19  -2       73.10       87.82     22.57 o 
   2   0  -1    19878.35    21097.75    206.33 o 
   4   0  -1    26686.49    23305.92   1195.30 o 
   6   0  -1    23679.74    22512.03    805.56 o 
   8   0  -1     3924.55     3566.57    125.87 o 
  10   0  -1      221.86      181.61     53.94 o 
  12   0  -1      159.87      123.17     62.04 o 
   0   1  -1      846.01      741.91     84.06 o 
   1   1  -1    37882.19    42737.88   1401.73 o 
   2   1  -1      341.30      394.59      9.57 o 
   3   1  -1      222.62      182.78      7.27 o 
   4   1  -1     1593.04     1488.19     44.90 o 
   5   1  -1      331.27      293.15     11.31 o 
   6   1  -1     1377.89     1317.38     31.95 o 
   7   1  -1      260.77      273.24     20.75 o 
   8   1  -1       90.72       77.77     22.89 o 
   9   1  -1      774.38      728.42     53.04 o 
  10   1  -1       32.13       37.61     25.06 o 
  11   1  -1      717.00      754.52     56.26 o 
  12   1  -1       58.80       61.07     33.90 o 
   1   2  -1     4250.76     4134.45    173.63 o 
   2   2  -1      194.42      185.34      6.85 o 
   3   2  -1     6467.23     7195.21    398.53 o 
   4   2  -1    11955.64    10511.02    493.93 o 
   5   2  -1      458.34      420.80     19.85 o 
   6   2  -1    24764.05    23509.82    131.59 o 
   7   2  -1       51.02       51.02     13.30 o 
   8   2  -1     2820.98     2645.58    124.94 o 
   9   2  -1       55.35       86.77     24.77 o 
  10   2  -1      436.45      400.00     45.12 o 
  11   2  -1      442.81      445.16     49.90 o 
   0   3  -1     3018.76     2870.05     34.64 o 
   1   3  -1    15773.88    14637.50    343.36 o 
   2   3  -1     2303.17     2115.35     99.27 o 
   3   3  -1     8447.00     7515.80    319.65 o 
   4   3  -1      276.40      235.56     14.84 o 
   5   3  -1      856.56      745.06     33.12 o 
   6   3  -1      219.16      198.45     18.08 o 
   7   3  -1     2210.39     2123.98     81.26 o 
   8   3  -1      391.67      357.75     26.44 o 
   9   3  -1     2518.92     2462.05     80.42 o 
  10   3  -1       94.06      116.38     29.56 o 
  11   3  -1       16.54       26.90     24.77 o 
   1   4  -1     9706.31     9759.89    216.28 o 
   2   4  -1      170.72      147.79      7.59 o 
   3   4  -1    10712.00    10245.32    540.77 o 
   4   4  -1       67.81       71.03     10.10 o 
   5   4  -1      521.18      458.91     22.44 o 
   6   4  -1     1648.77     1408.43     36.94 o 
   7   4  -1      193.99      169.11     19.69 o 
   8   4  -1      782.03      748.36     33.46 o 
   9   4  -1      168.68      146.22     29.56 o 
  10   4  -1      300.16      250.17     38.46 o 
  11   4  -1       30.13        7.61     23.15 o 
   0   5  -1     7270.75     5971.55     90.80 o 
   1   5  -1    40802.95    38838.51   2077.30 o 
   2   5  -1     2793.84     2502.24    176.87 o 
   3   5  -1     5166.69     4508.29    186.24 o 
   4   5  -1       91.97      108.19      8.72 o 
   5   5  -1      233.15      197.79     17.75 o 
   6   5  -1      102.33      114.96     15.58 o 
   7   5  -1      706.74      628.64     31.28 o 
   8   5  -1      254.56      246.75     23.93 o 
   9   5  -1     2395.93     2426.85    361.42 o 
  10   5  -1      226.59      221.42     35.53 o 
  11   5  -1      214.24      186.24     37.49 o 
   1   6  -1    12104.14    13980.55    998.01 o 
   2   6  -1      242.78      209.36     15.45 o 
   3   6  -1      844.11      733.87     35.18 o 
   4   6  -1     2997.55     2692.13    105.60 o 
   5   6  -1      315.76      286.22     13.10 o 
   6   6  -1     1220.91     1094.16     35.29 o 
   7   6  -1      659.06      628.41     46.61 o 
   8   6  -1     1323.18     1321.48     47.86 o 
   9   6  -1      165.37      169.28     23.36 o 
  10   6  -1      186.80      223.77     37.15 o 
  11   6  -1       51.98       34.26     27.21 o 
   0   7  -1    13046.33    11709.67    549.77 o 
   1   7  -1    27430.94    24991.13    611.86 o 
   2   7  -1     3414.27     3317.10    203.23 o 
   3   7  -1     4902.02     4437.82    223.60 o 
   4   7  -1     1219.56     1197.06     42.12 o 
   5   7  -1     1067.17     1038.92     50.13 o 
   6   7  -1      876.09      800.15     28.51 o 
   7   7  -1      523.21      484.23     30.86 o 
   8   7  -1      756.82      820.66     38.06 o 
   9   7  -1     1270.40     1313.93     48.38 o 
  10   7  -1      271.33      279.02     39.91 o 
  11   7  -1      684.01      856.98     60.30 o 
   1   8  -1      961.30      934.09     39.71 o 
   2   8  -1     6928.38     7242.63    369.14 o 
   3   8  -1     3877.33     3880.28    183.94 o 
   4   8  -1     8896.32     8798.46    356.09 o 
   5   8  -1     3103.30     3082.95    156.08 o 
   6   8  -1     4503.76     4164.27    178.90 o 
   7   8  -1     2985.89     2877.22    129.38 o 
   8   8  -1     1565.78     1518.74     47.04 o 
   9   8  -1      168.16      149.80     24.46 o 
  10   8  -1       67.22       84.97     30.50 o 
   0   9  -1     1452.94     1348.44     65.18 o 
   1   9  -1      552.43      419.72     18.64 o 
   2   9  -1       71.69       82.16      7.36 o 
   3   9  -1      232.75      209.87     14.95 o 
   4   9  -1       82.46       84.17      9.77 o 
   5   9  -1      328.91      336.89     17.31 o 
   6   9  -1      142.55      151.91     17.49 o 
   7   9  -1       27.22       29.69     14.02 o 
   8   9  -1      503.29      516.58     33.87 o 
   9   9  -1      382.54      405.73     35.63 o 
  10   9  -1      143.19      143.56     26.64 o 
   1  10  -1     1157.32     1083.08     30.10 o 
   2  10  -1     3536.18     3494.26    110.51 o 
   3  10  -1     5148.69     5027.92    226.68 o 
   4  10  -1     6996.45     6853.87    332.06 o 
   5  10  -1     9201.85     9471.64    511.12 o 
   6  10  -1     8822.22     8670.66    456.43 o 
   7  10  -1     3843.95     3926.63    186.74 o 
   8  10  -1      915.78      896.11     38.15 o 
   9  10  -1       32.89       37.12     16.87 o 
  10  10  -1      122.35      125.81     25.30 o 
   0  11  -1     1594.68     1459.75     50.54 o 
   1  11  -1     1596.68     1532.83     50.42 o 
   2  11  -1     1508.66     1375.78     27.39 o 
   3  11  -1      758.14      734.00     26.47 o 
   4  11  -1     1114.12     1114.46     61.55 o 
   5  11  -1       68.54       45.67     12.68 o 
   6  11  -1      484.60      459.93     26.50 o 
   7  11  -1      197.12      202.42     21.16 o 
   8  11  -1      436.74      456.50     33.42 o 
   9  11  -1      348.47      353.84     29.17 o 
   1  12  -1      837.14      788.54     29.19 o 
   2  12  -1      567.71      589.75     30.11 o 
   3  12  -1     1592.19     1637.21     90.92 o 
   4  12  -1      233.01      203.54     32.08 o 
   5  12  -1      142.88      117.04     24.57 o 
   6  12  -1      173.44      163.03     28.92 o 
   7  12  -1       20.22       26.97     20.22 o 
   8  12  -1       69.77       58.15     23.50 o 
   9  12  -1      156.04      209.80     34.90 o 
   0  13  -1     5445.15     5226.28    115.98 o 
   1  13  -1     1302.41     1289.33     38.13 o 
   2  13  -1     4088.46     4127.08     96.42 o 
   3  13  -1     1102.91     1118.29     42.11 o 
   4  13  -1      456.65      436.89     29.96 o 
   5  13  -1      532.44      449.65     48.10 o 
   6  13  -1        5.90        0.00     14.56 o 
   7  13  -1      138.00      135.09     28.52 o 
   8  13  -1      492.68      534.70     92.15 o 
   1  14  -1      506.77      509.17     26.36 o 
   2  14  -1      858.07      784.88     31.63 o 
   3  14  -1     1407.48     1494.70     73.43 o 
   4  14  -1      360.56      396.53     29.88 o 
   5  14  -1      474.91      550.75     43.81 o 
   6  14  -1      142.90      125.56     27.95 o 
   7  14  -1      669.36      728.65     51.79 o 
   8  14  -1      194.92      227.50     37.82 o 
   0  15  -1     3053.94     3268.69     97.10 o 
   1  15  -1     1072.91     1109.86     38.75 o 
   2  15  -1     3843.68     3933.61     80.07 o 
   3  15  -1      824.77      821.65     43.42 o 
   4  15  -1      823.13      812.53     42.21 o 
   5  15  -1       68.19       57.74     23.15 o 
   6  15  -1       34.63       21.84     22.68 o 
   7  15  -1       67.12       51.86     23.76 o 
   1  16  -1       60.17       78.70     16.57 o 
   2  16  -1      168.20      141.77     22.99 o 
   3  16  -1     1217.98     1297.79     71.94 o 
   4  16  -1      163.09      116.03     28.03 o 
   5  16  -1      809.34      720.33     52.38 o 
   6  16  -1      109.43      115.55     29.43 o 
   0  17  -1     1439.36     1363.90     64.84 o 
   1  17  -1      196.66      200.14     22.60 o 
   2  17  -1     1993.03     2098.19     75.60 o 
   3  17  -1      187.84      181.06     28.95 o 
   4  17  -1      364.34      366.40     44.73 o 
   5  17  -1       75.20       86.37     27.31 o 
   1  18  -1      487.90      496.68     34.75 o 
   2  18  -1      100.06       97.60     22.94 o 
   3  18  -1     2172.73     2353.08    163.02 o 
   4  18  -1       62.44       45.40     26.06 o 
   0  19  -1       19.41       11.30     26.97 o 
   1  19  -1        0.31        0.00     11.95 o 
   2  19  -1       63.61       72.49     20.81 o 
   2   0   0    11165.90     9848.11    409.97 o 
   4   0   0      339.78      354.55     25.17 o 
   6   0   0      535.01      515.73     68.33 o 
   8   0   0     3827.20     3680.75    128.57 o 
  10   0   0     3073.84     3101.75    135.76 o 
  12   0   0     2543.97     2569.51    142.05 o 
   1   1   0     2442.88     2156.48    116.21 o 
   2   1   0     1173.81     1271.02     50.16 o 
   3   1   0      446.24      351.52     13.23 o 
   4   1   0      116.03      108.57     10.56 o 
   5   1   0     2724.55     2438.68     63.46 o 
   6   1   0        8.61        0.69      9.34 o 
   7   1   0     4307.64     4156.65    132.73 o 
   8   1   0       21.70       11.69     18.44 o 
   9   1   0     1173.70     1074.52     56.26 o 
  10   1   0       11.24        0.00     20.65 o 
  11   1   0        6.36        0.00     23.52 o 
  12   1   0       11.13       24.69     29.79 o 
   0   2   0    41863.51    32901.35   2979.93 o 
   1   2   0      266.33      232.98     14.76 o 
   2   2   0     5878.98     6656.57    358.01 o 
   3   2   0     2811.56     2555.41     43.80 o 
   4   2   0     6208.76     5517.67     54.12 o 
   5   2   0      289.76      245.01     16.40 o 
   6   2   0       82.48       44.87     16.67 o 
   7   2   0     2002.58     1835.62     88.52 o 
   8   2   0     1523.44     1555.07     65.83 o 
   9   2   0       35.77       60.67     23.83 o 
  10   2   0      319.87      324.98     41.90 o 
  11   2   0       10.23        0.00     21.87 o 
   1   3   0     5614.15     5701.66    373.09 o 
   2   3   0      370.74      430.20     12.85 o 
   3   3   0     9697.45     9872.29    489.93 o 
   4   3   0       15.21       14.32      6.91 o 
   5   3   0    12130.89    11427.62    271.74 o 
   6   3   0     2477.51     2645.10    101.31 o 
   7   3   0     7082.63     6916.85    239.55 o 
   8   3   0      265.42      257.04     23.02 o 
   9   3   0     3212.07     3269.21    137.56 o 
  10   3   0       50.07       30.12     23.15 o 
  11   3   0       12.16       21.29     24.47 o 
   0   4   0    11416.59     9118.25     98.00 o 
   1   4   0        5.71        8.51      2.65 o 
   2   4   0     2345.84     1955.43     85.78 o 
   3   4   0     4155.76     4152.37    142.23 o 
   4   4   0       16.91       25.09      7.75 o 
   5   4   0      842.87      818.17     27.23 o 
   6   4   0      100.46       98.90     14.77 o 
   7   4   0     1282.36     1287.26     39.00 o 
   8   4   0      355.28      356.47     26.69 o 
   9   4   0       17.71        5.51     21.13 o 
  10   4   0     1027.15     1067.93     64.28 o 
  11   4   0      139.56      150.49     34.01 o 
   1   5   0     1145.04     1164.06     78.29 o 
   2   5   0     1717.79     1837.35     84.87 o 
   3   5   0    19483.35    18343.98    798.32 o 
   4   5   0     2936.10     2891.59     98.43 o 
   5   5   0     6913.59     5749.80    138.52 o 
   6   5   0     1319.91     1228.91     36.17 o 
   7   5   0     2997.69     2835.12     62.63 o 
   8   5   0       87.87       99.07     18.00 o 
   9   5   0      387.62      358.76     42.59 o 
  10   5   0       30.37       28.68     22.56 o 
  11   5   0       32.37       39.91     26.33 o 
   0   6   0    23270.08    20395.25    900.86 o 
   1   6   0     2985.40     2723.03    138.88 o 
   3   6   0     2766.26     2476.72    107.06 o 
   4   6   0       42.84       32.89      6.52 o 
   5   6   0        4.15       17.21      5.25 o 
   6   6   0        9.11        9.99     10.80 o 
   7   6   0     1198.81     1155.61     39.36 o 
   8   6   0      325.03      377.30     29.36 o 
   9   6   0      166.75      165.09     23.35 o 
  10   6   0      914.92     1027.85     88.11 o 
  11   6   0       28.43        0.00     25.43 o 
   1   7   0       21.52       12.86      7.95 o 
   2   7   0     4650.83     4187.37    214.38 o 
   3   7   0     4876.95     4635.32    257.47 o 
   4   7   0     3135.90     3102.14    147.12 o 
   5   7   0     1899.07     1806.11     80.64 o 
   6   7   0      486.82      440.43     22.99 o 
   7   7   0     5664.35     5658.66    191.57 o 
   8   7   0      469.76      414.19     36.60 o 
   9   7   0      955.32     1041.84     56.62 o 
  10   7   0       48.97       16.74     24.57 o 
  11   7   0       29.56       16.56     28.24 o 
   0   8   0    19001.59    18860.64    593.38 o 
   1   8   0    12779.05    13250.41    430.24 o 
   2   8   0     4130.79     3843.94    189.57 o 
   3   8   0     1351.30     1182.39     58.39 o 
   4   8   0     5120.69     5150.30    296.11 o 
   5   8   0      124.84      119.60     11.27 o 
   6   8   0        0.16        0.00     10.28 o 
   7   8   0        3.89        4.16     13.00 o 
   8   8   0     1673.01     1712.35     99.14 o 
   9   8   0      314.47      355.73     28.05 o 
  10   8   0      504.30      522.65     51.00 o 
   1   9   0       10.57       14.53      4.77 o 
   2   9   0      196.80      213.90     14.27 o 
   3   9   0     1030.57      991.40     53.02 o 
   4   9   0      242.71      202.56     13.12 o 
   5   9   0     1897.78     2024.51    120.73 o 
   6   9   0     2505.14     2629.90    110.82 o 
   7   9   0     2945.66     2847.70    143.76 o 
   8   9   0      157.61      217.78     22.34 o 
   9   9   0      155.00      172.15     22.13 o 
  10   9   0      236.79      246.49     30.97 o 
   0  10   0    24802.34    23785.39    425.25 o 
   1  10   0     9507.82     8567.95    120.17 o 
   2  10   0     4978.75     4130.95    134.02 o 
   3  10   0     1437.99     1329.46     85.39 o 
   4  10   0      159.65      152.66     13.81 o 
   5  10   0       27.92       25.74     11.80 o 
   6  10   0       77.73       70.48     20.63 o 
   7  10   0      238.92      225.91     24.01 o 
   8  10   0     1878.85     1908.47     78.64 o 
   9  10   0      705.08      772.24     36.01 o 
  10  10   0      368.90      400.86     37.80 o 
   1  11   0      101.12       88.87     12.78 o 
   2  11   0     3017.20     2858.37     98.28 o 
   3  11   0      703.32      607.40     31.79 o 
   4  11   0      699.64      653.69     31.29 o 
   5  11   0      887.90      867.56     93.94 o 
   6  11   0     2172.05     2094.79    134.05 o 
   7  11   0       64.72       66.97     15.73 o 
   8  11   0        3.85        0.00     12.56 o 
   9  11   0        0.36        0.00     13.17 o 
   0  12   0      795.30      757.92     40.69 o 
   1  12   0     2044.11     2009.47     43.80 o 
   2  12   0      620.69      589.16     25.94 o 
   3  12   0     1566.84     1597.00    101.36 o 
   4  12   0      981.81     1000.32     82.78 o 
   5  12   0      231.54      190.60     29.24 o 
   6  12   0      253.29      215.93     31.43 o 
   7  12   0      326.32      375.48     41.83 o 
   8  12   0       35.76       34.45     20.86 o 
   9  12   0      214.29      224.71     36.24 o 
   1  13   0      330.65      318.04     23.71 o 
   2  13   0     3159.50     3071.01     57.01 o 
   3  13   0     2994.13     3178.27    187.14 o 
   4  13   0     1073.36     1168.96     66.37 o 
   5  13   0        6.50        0.37     14.63 o 
   6  13   0      707.19      746.79     48.95 o 
   7  13   0      153.31      163.75     30.71 o 
   8  13   0      528.61      598.23     78.67 o 
   0  14   0      167.14      117.04     22.65 o 
   1  14   0        2.24        0.73      8.63 o 
   2  14   0       23.98       37.19     14.32 o 
   3  14   0       75.95      115.61     19.77 o 
   4  14   0      669.21      677.72     36.62 o 
   5  14   0      346.61      370.56     40.63 o 
   6  14   0        6.56        0.00     15.76 o 
   7  14   0       14.83        0.00     19.43 o 
   8  14   0       88.72       84.51     27.89 o 
   1  15   0       53.01       52.85     14.54 o 
   2  15   0     1069.45     1084.04     45.99 o 
   3  15   0     1502.87     1473.07     91.64 o 
   4  15   0     6658.61     6863.20    478.02 o 
   5  15   0      952.84      881.51     54.63 o 
   6  15   0     3031.88     3006.45    125.42 o 
   7  15   0      328.24      379.52     45.02 o 
   0  16   0      525.23      671.73     45.76 o 
   1  16   0     1025.71     1130.77     40.54 o 
   2  16   0      122.23      107.16     20.95 o 
   3  16   0     1756.84     1709.77     99.54 o 
   4  16   0       64.82       71.20     31.02 o 
   5  16   0        7.94        0.00     15.95 o 
   6  16   0        0.21        0.00     16.61 o 
   1  17   0        0.07        2.44     11.72 o 
   2  17   0      885.61      982.02     48.16 o 
   3  17   0        0.01        3.98     14.49 o 
   4  17   0     1333.45     1340.55     68.62 o 
   5  17   0       44.27       50.07     23.11 o 
   0  18   0       32.75       40.46     23.68 o 
   1  18   0     2926.07     3170.09    109.01 o 
   2  18   0       98.50       89.56     22.78 o 
   3  18   0     2018.23     2267.80    142.70 o 
   4  18   0       58.35       65.16     26.74 o 
   1  19   0       38.53       81.12     18.01 o 
   2  19   0        9.05        0.00     14.62 o 
   2   0   1    19877.81    21144.41   1426.36 o 
   4   0   1    26639.65    26982.66   1751.82 o 
   6   0   1    23667.36    24510.04   1654.72 o 
   8   0   1     3930.08     3891.13    132.16 o 
  10   0   1      223.01      243.64     57.54 o 
  12   0   1      159.81       61.14     55.74 o 
   0   1   1      845.73      806.10     41.24 o 
   1   1   1    37892.30    41591.90    679.34 o 
   2   1   1      341.89      368.34     12.90 o 
   3   1   1      225.37      206.24     15.34 o 
   4   1   1     1591.77     1709.48     83.15 o 
   5   1   1      331.48      324.79     16.45 o 
   6   1   1     1378.52     1439.63     83.97 o 
   7   1   1      260.61      242.41     20.07 o 
   8   1   1       90.83       93.94     24.70 o 
   9   1   1      776.02      774.63     61.59 o 
  10   1   1       32.16       33.53     32.37 o 
  11   1   1      715.52      759.05     57.51 o 
  12   1   1       58.80       83.98     35.58 o 
   1   2   1     4257.40     4108.89    159.24 o 
   2   2   1      189.46      189.39     12.89 o 
   3   2   1     6458.61     6693.31    228.91 o 
   4   2   1    11975.82    11201.54    372.15 o 
   5   2   1      457.54      456.86     23.07 o 
   6   2   1    24771.09    25332.24   1241.88 o 
   7   2   1       51.23       37.00     12.98 o 
   8   2   1     2818.44     2795.70    103.32 o 
   9   2   1       55.21       83.62     25.74 o 
  10   2   1      435.14      426.78     46.06 o 
  11   2   1      442.57      410.77     48.56 o 
   0   3   1     3016.47     3406.64    224.32 o 
   1   3   1    15778.72    15759.84    713.16 o 
   2   3   1     2309.73     2290.36    127.53 o 
   3   3   1     8440.69     8343.20    294.05 o 
   4   3   1      276.01      279.91     16.04 o 
   5   3   1      855.80      890.22     29.22 o 
   6   3   1      220.26      219.95     19.44 o 
   7   3   1     2208.92     2232.66    109.63 o 
   8   3   1      392.44      398.82     29.79 o 
   9   3   1     2519.50     2541.34    125.87 o 
  10   3   1       93.89      146.92     32.10 o 
  11   3   1       16.92       48.21     26.52 o 
   1   4   1     9706.78    10296.90    379.22 o 
   2   4   1      170.96      143.66     12.57 o 
   3   4   1    10721.76    11039.23    595.78 o 
   4   4   1       64.25       69.27      6.36 o 
   5   4   1      518.00      500.76     22.87 o 
   6   4   1     1647.69     1514.77     53.86 o 
   7   4   1      193.25      175.85     19.96 o 
   8   4   1      782.90      816.74     34.38 o 
   9   4   1      168.00      128.39     28.59 o 
  10   4   1      300.36      306.32     49.00 o 
  11   4   1       30.13       22.18     24.70 o 
   0   5   1     7265.76     6897.58     97.10 o 
   1   5   1    40804.02    39161.78   1178.37 o 
   2   5   1     2792.48     2463.32    169.19 o 
   3   5   1     5180.85     4717.41    295.44 o 
   4   5   1       90.82       91.05      8.07 o 
   5   5   1      232.02      205.11     18.03 o 
   6   5   1      101.87      122.16     16.16 o 
   7   5   1      705.50      670.79     31.77 o 
   8   5   1      253.75      271.18     24.59 o 
   9   5   1     2395.13     2393.53     83.16 o 
  10   5   1      226.65      205.94     35.18 o 
  11   5   1      214.77      266.63     41.19 o 
   1   6   1    12094.71    13153.93    409.23 o 
   2   6   1      245.25      217.98     13.98 o 
   3   6   1      843.06      750.10     40.67 o 
   4   6   1     2992.00     2787.62    150.83 o 
   5   6   1      316.55      285.61     15.13 o 
   6   6   1     1213.57     1136.30     46.01 o 
   7   6   1      657.84      563.47     30.51 o 
   8   6   1     1324.25     1335.39     44.33 o 
   9   6   1      165.26      162.74     23.47 o 
  10   6   1      187.53      194.27     40.01 o 
  11   6   1       52.19       74.66     30.15 o 
   0   7   1    13042.21    12277.32    260.73 o 
   1   7   1    27428.89    27848.33    676.88 o 
   2   7   1     3419.14     3106.99    157.77 o 
   3   7   1     4906.55     4464.54    348.30 o 
   4   7   1     1217.33     1208.32     69.23 o 
   5   7   1     1065.80     1044.67     57.27 o 
   6   7   1      875.41      825.98     88.76 o 
   7   7   1      524.54      478.61     27.54 o 
   8   7   1      757.35      755.64     37.77 o 
   9   7   1     1269.06     1371.26     48.93 o 
  10   7   1      271.65      346.14     43.22 o 
  11   7   1      684.09      781.73     59.44 o 
   1   8   1      959.01      982.22     37.90 o 
   2   8   1     6917.19     7010.32    423.95 o 
   3   8   1     3884.73     3803.94    226.48 o 
   4   8   1     8908.11     8942.29    516.71 o 
   5   8   1     3107.89     3086.23    183.56 o 
   6   8   1     4508.81     4203.76    148.00 o 
   7   8   1     2983.37     2954.94    130.42 o 
   8   8   1     1563.02     1556.40     69.04 o 
   9   8   1      167.90      192.94     22.99 o 
  10   8   1       66.89       70.15     21.83 o 
   0   9   1     1449.79     1371.49     43.54 o 
   1   9   1      547.32      493.68     21.61 o 
   2   9   1       73.74       90.61      7.75 o 
   3   9   1      233.87      209.75     12.30 o 
   4   9   1       81.88       96.14     10.05 o 
   5   9   1      329.63      325.83     17.28 o 
   6   9   1      143.70      123.78     16.55 o 
   7   9   1       27.62        4.81     13.41 o 
   8   9   1      504.55      528.61     34.52 o 
   9   9   1      381.05      407.30     29.92 o 
  10   9   1      142.19      165.48     26.70 o 
   1  10   1     1159.50     1092.88     30.53 o 
   2  10   1     3531.68     3514.10    110.28 o 
   3  10   1     5152.73     4947.37    234.73 o 
   4  10   1     6992.05     6912.67    377.67 o 
   5  10   1     9202.42     9585.93    525.25 o 
   6  10   1     8826.45     8901.66    507.93 o 
   7  10   1     3842.36     3947.44    215.16 o 
   8  10   1      916.44      918.92     49.18 o 
   9  10   1       32.79       57.95     17.71 o 
  10  10   1      122.52      109.40     24.84 o 
   0  11   1     1590.83     1494.72     51.49 o 
   1  11   1     1594.34     1513.57     51.26 o 
   2  11   1     1505.86     1491.81     37.06 o 
   3  11   1      760.33      763.14     20.36 o 
   4  11   1     1117.27     1150.23     68.63 o 
   5  11   1       68.21       60.91     13.34 o 
   6  11   1      483.68      487.32     26.94 o 
   7  11   1      197.17      191.86     20.58 o 
   8  11   1      438.31      427.08     29.07 o 
   9  11   1      347.73      387.56     29.80 o 
   1  12   1      834.82      850.10     30.11 o 
   2  12   1      566.11      610.20     30.62 o 
   3  12   1     1588.01     1659.48    144.48 o 
   4  12   1      236.57      233.43     18.15 o 
   5  12   1      147.35      178.95     20.91 o 
   6  12   1      176.67      186.41     30.16 o 
   7  12   1       20.62       18.09     14.65 o 
   8  12   1       68.60       84.33     20.33 o 
   9  12   1      154.76      198.97     34.64 o 
   0  13   1     5449.55     5334.52    103.93 o 
   1  13   1     1300.30     1325.66     38.43 o 
   2  13   1     4087.99     4197.25    145.05 o 
   3  13   1     1108.68     1162.76     70.42 o 
   4  13   1      456.29      465.76     30.31 o 
   5  13   1      532.34      511.91     40.55 o 
   6  13   1        6.01        2.73     16.77 o 
   7  13   1      137.60      118.18     26.97 o 
   8  13   1      493.16      521.37    105.19 o 
   1  14   1      508.59      522.33     26.37 o 
   2  14   1      856.56      823.67     60.00 o 
   3  14   1     1407.30     1538.08    113.96 o 
   4  14   1      361.57      411.29     30.47 o 
   5  14   1      474.90      470.67     40.82 o 
   6  14   1      143.53      154.97     29.22 o 
   7  14   1      668.95      717.81     51.48 o 
   8  14   1      194.69      200.04     35.18 o 
   0  15   1     3048.00     3354.50     92.60 o 
   1  15   1     1068.56     1083.00     38.39 o 
   2  15   1     3844.51     4077.19    222.07 o 
   3  15   1      827.49      860.74     41.84 o 
   4  15   1      822.37      812.48     44.44 o 
   5  15   1       67.88       39.96     21.12 o 
   6  15   1       34.46       20.14     23.29 o 
   7  15   1       67.15       72.15     26.98 o 
   1  16   1       60.07       54.50     15.17 o 
   2  16   1      168.63      164.53     24.00 o 
   3  16   1     1216.20     1278.76    116.83 o 
   4  16   1      162.90      138.94     29.95 o 
   5  16   1      810.72      839.23     55.56 o 
   6  16   1      108.85      107.69     29.16 o 
   0  17   1     1440.32     1452.46     70.13 o 
   1  17   1      196.77      191.56     22.06 o 
   2  17   1     1993.05     2108.13    123.29 o 
   3  17   1      188.29      195.86     26.55 o 
   4  17   1      363.77      399.17     45.93 o 
   5  17   1       75.16       71.68     26.33 o 
   1  18   1      487.30      498.21     35.49 o 
   2  18   1      100.11       96.41     23.64 o 
   3  18   1     2172.68     2355.67    177.40 o 
   4  18   1       62.27       79.22     27.39 o 
   0  19   1       19.67       58.24     24.42 o 
   1  19   1        0.30        0.00     11.71 o 
   2  19   1       64.01       97.01     22.04 o 
   0   0   2   102480.47   107187.58   9262.11 o 
   2   0   2   106478.86   114670.91   4903.02 o 
   4   0   2    18618.30    18985.53    541.68 o 
   6   0   2      264.90      240.78     20.23 o 
   8   0   2     3092.85     2838.33    115.08 o 
  10   0   2     2613.22     2565.91    124.97 o 
  12   0   2     1816.17     1745.07    122.27 o 
   2   1   2     4008.42     4679.77    122.45 o 
   3   1   2      563.26      722.32     13.41 o 
   4   1   2      916.52      968.37     24.01 o 
   5   1   2     5509.65     5627.35    137.33 o 
   6   1   2      379.44      371.60     14.23 o 
   7   1   2     5000.70     5161.44    170.36 o 
   8   1   2       73.72       70.82     23.20 o 
   9   1   2      616.21      667.33     48.27 o 
  10   1   2      370.92      388.61     50.35 o 
  11   1   2       26.10       19.45     27.01 o 
   0   2   2    25651.92    28707.51    786.23 o 
   1   2   2     2630.24     2885.39    113.73 o 
   2   2   2    13359.43    14095.37    314.71 o 
   3   2   2     2920.50     3114.03     97.76 o 
   4   2   2      306.21      269.67     15.72 o 
   5   2   2      576.31      585.24     24.57 o 
   6   2   2      975.21      858.30     34.89 o 
   7   2   2      324.08      312.53     22.47 o 
   8   2   2     2299.49     2392.31     51.13 o 
   9   2   2       63.84       50.01     23.50 o 
  10   2   2      656.48      764.78     52.75 o 
  11   2   2       59.55       57.54     28.61 o 
   1   3   2     2713.67     2895.17     83.77 o 
   2   3   2     2691.02     2966.59    100.70 o 
   3   3   2     6969.86     6775.10    140.15 o 
   4   3   2     2338.10     2493.46    103.11 o 
   5   3   2    26531.51    27122.04   1349.42 o 
   6   3   2      906.18      858.97     53.06 o 
   7   3   2     6865.48     6952.14    262.07 o 
   8   3   2      400.53      431.19     27.92 o 
   9   3   2      116.48       78.82     28.42 o 
  10   3   2        9.63        0.00     19.71 o 
  11   3   2        6.19        4.03     23.11 o 
   1   4   2     1553.62     1565.56     58.83 o 
   3   4   2     3853.89     3667.93    144.77 o 
   4   4   2     1234.61     1004.92     34.52 o 
   5   4   2     4645.35     5145.33    279.93 o 
   6   4   2      255.99      251.88     19.82 o 
   7   4   2     1939.54     2028.52     98.81 o 
   8   4   2      628.00      671.18     32.11 o 
   9   4   2      174.26      186.54     32.10 o 
  10   4   2      259.72      282.96     40.05 o 
  11   4   2       21.78       45.20     28.77 o 
   1   5   2     5032.03     5610.88    175.14 o 
   2   5   2     1735.33     1620.00     47.19 o 
   3   5   2     7420.05     7423.55    315.12 o 
   4   5   2      469.67      432.39     18.43 o 
   5   5   2     3815.11     3350.68    112.80 o 
   6   5   2      460.10      437.95     24.32 o 
   7   5   2     3204.77     3102.75    126.49 o 
   8   5   2      417.18      419.34     28.40 o 
   9   5   2     1629.28     1620.54    130.81 o 
  10   5   2       81.88       62.26     31.92 o 
  11   5   2       26.28       14.30     25.74 o 
   0   6   2      266.83      275.27     33.71 o 
   1   6   2      454.82      467.58     13.27 o 
   2   6   2     2080.07     2072.63     71.09 o 
   3   6   2     1577.52     1866.86     73.31 o 
   4   6   2     1917.19     1974.25     83.71 o 
   5   6   2     1648.19     1646.71     70.07 o 
   6   6   2      105.83       98.95     13.50 o 
   7   6   2      476.65      439.35     28.06 o 
   8   6   2      602.94      646.55     34.59 o 
   9   6   2      141.12      144.88     22.60 o 
  10   6   2      271.41      266.15     38.78 o 
  11   6   2      245.05      270.88     41.19 o 
   1   7   2     3411.46     3699.87    117.31 o 
   2   7   2     1395.09     1413.31     55.74 o 
   3   7   2     9819.05     9910.07    421.18 o 
   4   7   2     2446.51     2332.86    118.57 o 
   5   7   2     9767.69     9713.47    466.34 o 
   6   7   2     3089.52     3068.91    194.91 o 
   7   7   2     2759.61     2726.35    168.05 o 
   8   7   2      422.58      460.50     26.72 o 
   9   7   2      407.23      433.20     30.88 o 
  10   7   2       45.06       37.50     19.71 o 
  11   7   2        0.26        0.00     18.96 o 
   0   8   2    56927.83    57309.45   2127.62 o 
   1   8   2    13693.31    13956.04    434.51 o 
   2   8   2    14777.50    15158.18    543.57 o 
   3   8   2     2888.48     2862.74    103.14 o 
   4   8   2      198.79      225.82     14.00 o 
   5   8   2      227.09      234.11     14.56 o 
   6   8   2      336.84      348.72     23.54 o 
   7   8   2      781.25      733.78     30.87 o 
   8   8   2      972.78     1005.05     49.31 o 
   9   8   2      831.46      884.49     63.33 o 
  10   8   2     1118.29     1146.64    121.77 o 
   1   9   2       59.66       62.54      7.72 o 
   2   9   2     4698.10     5268.69    176.64 o 
   3   9   2      210.56      230.24     12.76 o 
   4   9   2      651.89      675.99     24.82 o 
   5   9   2     1400.60     1376.62     79.04 o 
   6   9   2     1289.47     1231.36     75.65 o 
   7   9   2     1425.86     1437.55     80.57 o 
   8   9   2      444.05      464.66     28.87 o 
   9   9   2      412.13      447.03     36.21 o 
  10   9   2       32.93       19.10     18.63 o 
   0  10   2     1314.79     1039.33     50.35 o 
   1  10   2     5671.01     5633.18    205.34 o 
   2  10   2     4796.42     5043.69    197.07 o 
   3  10   2     4296.88     4416.45    180.05 o 
   4  10   2     2926.50     3122.47    122.01 o 
   5  10   2      869.99      812.21     40.22 o 
   6  10   2      283.41      249.72     23.33 o 
   7  10   2     1471.96     1485.32     86.97 o 
   8  10   2     1252.40     1234.45     66.18 o 
   9  10   2      705.30      757.69     48.66 o 
  10  10   2      471.65      580.11     55.74 o 
   1  11   2      938.47      967.14     30.10 o 
   2  11   2       69.69       48.75      9.64 o 
   3  11   2      728.96      778.29     58.78 o 
   4  11   2      430.78      449.39     28.58 o 
   5  11   2      714.30      761.30     30.31 o 
   6  11   2     1243.20     1338.38     58.91 o 
   7  11   2      287.25      325.87     24.98 o 
   8  11   2      549.65      579.03     31.42 o 
   9  11   2      352.03      377.63     29.65 o 
   0  12   2     2839.38     2814.55    122.27 o 
   1  12   2     2911.18     2888.08     63.55 o 
   2  12   2     2443.61     2514.66    130.55 o 
   3  12   2      432.44      470.44     33.35 o 
   4  12   2      719.01      790.89     44.51 o 
   5  12   2      837.54      874.65     77.74 o 
   6  12   2      135.40      130.45     19.81 o 
   7  12   2      146.91      171.24     23.70 o 
   8  12   2      361.36      397.05     34.77 o 
   9  12   2      253.51      305.83     32.30 o 
   1  13   2      592.39      570.14     27.52 o 
   2  13   2     3256.40     3380.27     93.20 o 
   3  13   2     1314.33     1298.73     75.56 o 
   4  13   2     4281.19     4594.59    358.43 o 
   5  13   2     1204.42     1176.48    126.77 o 
   6  13   2      969.52     1043.86     56.26 o 
   7  13   2      162.10      142.57     28.88 o 
   8  13   2      351.26      399.11     45.65 o 
   0  14   2       83.16       71.78     23.83 o 
   1  14   2      107.14      112.39     16.02 o 
   2  14   2       78.42       62.91     16.10 o 
   3  14   2     1154.55     1215.72     75.70 o 
   4  14   2       14.09       11.71     12.96 o 
   5  14   2      102.65       93.95     25.43 o 
   6  14   2      128.78      150.99     29.16 o 
   7  14   2      232.56      256.31     37.63 o 
   8  14   2       16.80       25.86     21.50 o 
   1  15   2       77.40       61.17     14.99 o 
   2  15   2     2331.47     2385.00     97.53 o 
   3  15   2      595.07      602.48     38.17 o 
   4  15   2     3461.30     3650.84    307.00 o 
   5  15   2      451.40      410.19     44.28 o 
   6  15   2     2017.61     2051.58    129.46 o 
   7  15   2      310.97      286.62     40.91 o 
   0  16   2      159.32      190.31     30.59 o 
   1  16   2      977.71     1102.06     54.63 o 
   2  16   2      149.08      167.78     23.99 o 
   3  16   2      757.08      829.33     62.61 o 
   4  16   2      164.96      142.98     30.07 o 
   5  16   2      144.84      106.63     28.42 o 
   6  16   2       16.67       16.18     19.42 o 
   1  17   2       52.67       56.80     15.61 o 
   2  17   2      317.69      279.39     31.04 o 
   3  17   2      387.24      408.63     34.39 o 
   4  17   2     1262.82     1268.65     67.38 o 
   5  17   2      153.88      135.85     31.46 o 
   0  18   2      607.44      653.67     90.36 o 
   1  18   2     4541.40     4896.52    166.69 o 
   2  18   2       74.30       88.67     22.27 o 
   3  18   2     1123.67     1135.69     67.64 o 
   4  18   2       74.29       68.47     26.98 o 
   1  19   2       33.78       41.79     18.32 o 
   2  19   2       73.55       97.44     21.96 o 
   2   0   3    64660.54    73497.88   6681.36 o 
   4   0   3    27544.97    28651.12    365.02 o 
   6   0   3     8209.63     7972.48    145.65 o 
   8   0   3     6431.07     6298.81    166.33 o 
  10   0   3      373.95      365.02     67.43 o 
   0   1   3     1051.41     1199.25     31.39 o 
   1   1   3    25899.85    27405.95   1155.39 o 
   2   1   3       19.31       20.81      3.95 o 
   3   1   3       18.14       20.98      6.32 o 
   4   1   3      912.97      977.01     36.41 o 
   5   1   3     1747.26     1734.69     31.27 o 
   6   1   3      570.30      540.85     16.84 o 
   7   1   3      197.21      173.58     12.64 o 
   8   1   3      503.41      512.43     41.26 o 
   9   1   3      671.04      650.45     47.33 o 
  10   1   3       86.92      100.69     30.15 o 
  11   1   3     1214.58     1376.11     72.44 o 
   1   2   3    21026.66    23440.98    701.28 o 
   2   2   3    12090.93    12137.13    651.56 o 
   3   2   3     1812.37     2046.68     73.07 o 
   4   2   3    16577.62    17789.89    560.03 o 
   5   2   3     1108.29     1151.55     35.36 o 
   6   2   3     6165.30     6132.62    217.24 o 
   7   2   3      220.19      212.52     19.62 o 
   8   2   3     5420.57     5322.20    141.19 o 
   9   2   3        6.48        0.00     17.16 o 
  10   2   3       87.99       80.02     27.97 o 
  11   2   3      150.02      168.84     35.91 o 
   0   3   3      372.03      380.81     19.59 o 
   1   3   3    44499.80    46571.43   1417.26 o 
   2   3   3     2338.90     2457.66     95.34 o 
   3   3   3     1818.51     1606.07     75.04 o 
   4   3   3     3618.82     3863.01    146.91 o 
   5   3   3       45.89       32.50     11.85 o 
   6   3   3     1000.66     1083.48     33.17 o 
   7   3   3      977.17      951.65     35.30 o 
   8   3   3      986.20      967.91     44.62 o 
   9   3   3      825.60      864.33     67.43 o 
  10   3   3        9.86        0.00     22.93 o 
  11   3   3     1391.47     1500.28     73.74 o 
   1   4   3     7284.61     8058.44    176.97 o 
   2   4   3      340.54      304.97     10.77 o 
   3   4   3     3240.75     3313.81    120.31 o 
   4   4   3      945.54      806.97     47.15 o 
   5   4   3       81.27       67.38     12.16 o 
   6   4   3      255.09      218.75     19.05 o 
   7   4   3      138.54      125.68     17.72 o 
   8   4   3     1959.92     2061.23     51.18 o 
   9   4   3      336.36      347.96     40.05 o 
  10   4   3       31.50       18.93     22.56 o 
  11   4   3      149.91      177.19     36.24 o 
   0   5   3     3838.67     3867.86    154.72 o 
   1   5   3    10649.54    10721.84    288.45 o 
   2   5   3     3396.17     3685.33    112.73 o 
   3   5   3    12797.08    13107.78    413.35 o 
   4   5   3      635.67      620.47     17.00 o 
   5   5   3     1028.51     1104.13     51.97 o 
   6   5   3      864.77      914.03     80.24 o 
   7   5   3      763.94      726.14     67.10 o 
   8   5   3      469.62      468.42     29.42 o 
   9   5   3      764.39      740.09     50.54 o 
  10   5   3       83.43       94.85     28.61 o 
  11   5   3     1112.23     1231.63     69.59 o 
   1   6   3      201.53      231.33      8.19 o 
   2   6   3     2664.21     2771.10     88.18 o 
   3   6   3     6094.52     6529.17    208.47 o 
   4   6   3      600.09      531.81     16.14 o 
   5   6   3      757.64      760.00     37.82 o 
   6   6   3     2660.49     2713.32    152.61 o 
   7   6   3      422.27      440.96     23.82 o 
   8   6   3     1104.74     1169.44     51.76 o 
   9   6   3      373.81      371.37     29.77 o 
  10   6   3       99.67       97.64     29.22 o 
  11   6   3       57.22       78.70     30.34 o 
   0   7   3    13062.83    13136.10    658.11 o 
   1   7   3    23499.27    24339.94    765.34 o 
   2   7   3     4229.33     4544.04    150.21 o 
   3   7   3     6071.12     6143.52    185.81 o 
   4   7   3       77.81       91.31      9.37 o 
   5   7   3      291.49      260.52     15.18 o 
   6   7   3      313.23      298.95     21.15 o 
   7   7   3      364.78      388.17     24.83 o 
   8   7   3       79.87       91.74     16.15 o 
   9   7   3     1137.20     1158.89     67.48 o 
  10   7   3      491.51      503.91     43.12 o 
  11   7   3     1089.50     1166.99     84.56 o 
   1   8   3     1297.38     1276.14     33.05 o 
   2   8   3     4666.35     4904.10    165.45 o 
   3   8   3     5182.81     5469.76    203.38 o 
   4   8   3     7913.75     7727.31    298.30 o 
   5   8   3     4142.41     4080.79    148.89 o 
   6   8   3     5571.04     5573.94    251.75 o 
   7   8   3      865.10      869.86     50.22 o 
   8   8   3     1090.04     1040.85     92.01 o 
   9   8   3      636.03      646.07     32.68 o 
  10   8   3       87.78       75.55     22.83 o 
   0   9   3      109.88      166.30     20.02 o 
   1   9   3     1342.48     1263.16     30.93 o 
   2   9   3     2219.95     2306.94    108.51 o 
   3   9   3      730.31      752.72     23.58 o 
   4   9   3      969.86      950.88     54.07 o 
   5   9   3      754.45      841.07     29.89 o 
   6   9   3     1657.76     1666.84     75.14 o 
   7   9   3      601.50      610.86     52.17 o 
   8   9   3      111.88      120.32     18.36 o 
   9   9   3      156.52      215.22     23.64 o 
  10   9   3      215.09      305.68     41.83 o 
   1  10   3     1413.08     1363.46     35.74 o 
   2  10   3     2134.57     2319.36     75.09 o 
   3  10   3     4982.94     5172.63    236.15 o 
   4  10   3     8817.29     9583.98    376.17 o 
   5  10   3     5690.13     6021.55    223.92 o 
   6  10   3     3630.44     3652.11    142.87 o 
   7  10   3     2025.23     2092.28     91.40 o 
   8  10   3     2147.51     2135.52    112.51 o 
   9  10   3      514.76      549.14     37.76 o 
  10  10   3       71.25       78.62     23.64 o 
   0  11   3     2703.81     2635.70     68.02 o 
   1  11   3      428.96      423.83     21.45 o 
   2  11   3     1386.89     1396.24     58.01 o 
   3  11   3     1497.91     1518.88     91.88 o 
   4  11   3     1207.23     1315.11     78.38 o 
   5  11   3     1076.14     1212.06     55.80 o 
   6  11   3       17.19       18.44     12.45 o 
   7  11   3     1184.91     1174.79     62.68 o 
   8  11   3      852.60      909.44     45.94 o 
   9  11   3      302.61      318.29     28.24 o 
   1  12   3      926.27      924.64     31.63 o 
   2  12   3       98.37      107.22     13.06 o 
   3  12   3      358.60      368.55     20.79 o 
   4  12   3      649.59      711.23     65.92 o 
   5  12   3      545.02      649.98     32.80 o 
   6  12   3       40.29       33.03     13.96 o 
   7  12   3      262.46      319.06     30.39 o 
   8  12   3      291.49      346.61     32.68 o 
   9  12   3       35.69       28.36     18.15 o 
   0  13   3     7511.21     7648.97    325.46 o 
   1  13   3     3421.56     3539.93     79.03 o 
   2  13   3     3323.38     3318.32    138.14 o 
   3  13   3     1379.83     1358.93     59.65 o 
   4  13   3      387.98      374.97     29.99 o 
   5  13   3       55.37       36.21     19.58 o 
   6  13   3      151.93      122.08     26.61 o 
   7  13   3       28.33       30.57     20.48 o 
   8  13   3      329.59      306.33     40.63 o 
   1  14   3      578.98      624.61     29.07 o 
   2  14   3       36.15       35.34     13.76 o 
   3  14   3      262.16      251.59     25.74 o 
   4  14   3      224.63      240.33     32.91 o 
   5  14   3     1148.77     1143.73     59.08 o 
   6  14   3      291.52      329.56     39.73 o 
   7  14   3      547.59      589.68     47.92 o 
   8  14   3      104.63      108.14     28.03 o 
   0  15   3     3518.75     3915.32    208.58 o 
   1  15   3      540.77      592.83     30.43 o 
   2  15   3     3157.98     3494.28    151.85 o 
   3  15   3      670.52      684.10     54.69 o 
   4  15   3     1215.44     1308.78     97.63 o 
   5  15   3      207.60      223.26     35.24 o 
   6  15   3      155.95      168.10     33.97 o 
   7  15   3       71.54       75.56     30.12 o 
   1  16   3       30.73       29.83     13.40 o 
   2  16   3      141.14      170.07     23.78 o 
   3  16   3      366.32      381.75     33.37 o 
   4  16   3       84.77       96.65     26.70 o 
   5  16   3     1180.06     1249.44     66.38 o 
   6  16   3       42.75       49.66     24.13 o 
   0  17   3     2926.58     3074.98    375.36 o 
   1  17   3      160.16      149.58     20.64 o 
   2  17   3     1127.49     1170.07     50.68 o 
   3  17   3      212.81      251.29     29.41 o 
   4  17   3      298.64      281.27     40.05 o 
   5  17   3       27.30       45.24     24.06 o 
   1  18   3      202.43      214.95     30.26 o 
   2  18   3       21.75       17.23     16.73 o 
   3  18   3     2026.06     2234.50    171.30 o 
   4  18   3      201.47      226.90     38.46 o 
   0  19   3       66.64       89.38     27.01 o 
   1  19   3       27.60       34.98     17.55 o 
   0   0   4    38100.36    43220.50   1690.68 o 
   2   0   4   239250.67   256782.20  38004.13 o 
   4   0   4      619.99      628.27     46.30 o 
   6   0   4     1316.71     1320.29     39.56 o 
   8   0   4     3172.24     3049.61    119.57 o 
  10   0   4     4632.10     4975.39    171.72 o 
   1   1   4      476.71      450.82     18.21 o 
   2   1   4    67569.85    73372.48   2852.39 o 
   3   1   4     8875.37     9848.40    317.54 o 
   4   1   4     1344.30     1493.31     47.11 o 
   5   1   4     4061.17     4112.48     77.68 o 
   6   1   4        1.83        4.33      6.57 o 
   7   1   4     2273.44     2220.03     68.52 o 
   8   1   4      229.31      217.98     31.77 o 
   9   1   4      439.79      439.13     89.01 o 
  10   1   4      246.43      184.79     35.91 o 
  11   1   4       53.51       58.82     30.50 o 
   0   2   4    11721.82    14611.19    279.37 o 
   1   2   4     4789.21     5127.40    172.96 o 
   2   2   4    18591.76    18499.75    878.76 o 
   3   2   4     2706.45     2967.76     92.01 o 
   4   2   4     3607.29     3689.25     49.19 o 
   5   2   4      709.44      736.37     25.80 o 
   6   2   4        7.52        5.00     10.14 o 
   7   2   4      693.66      686.21     29.30 o 
   8   2   4      578.35      568.67     30.73 o 
   9   2   4      103.67       75.97     24.79 o 
  10   2   4      910.76      997.04     59.42 o 
  11   2   4        7.37        7.47     24.77 o 
   1   3   4     4064.35     4331.92    109.84 o 
   2   3   4     1939.48     2095.59     95.49 o 
   3   3   4    15304.64    15471.68    803.87 o 
   4   3   4     1091.64     1198.01     30.20 o 
   5   3   4     6784.81     7193.65    148.27 o 
   6   3   4      665.16      665.48     27.72 o 
   7   3   4     7483.62     7707.58    297.75 o 
   8   3   4      892.56      895.56     62.33 o 
   9   3   4      973.35     1023.19     56.64 o 
  10   3   4       77.76       76.21     27.31 o 
  11   3   4       62.81       87.68     36.41 o 
   0   4   4     3493.11     3512.07     99.30 o 
   1   4   4      406.54      427.47     13.89 o 
   2   4   4     2189.91     2121.54     71.28 o 
   3   4   4      410.19      427.95     21.49 o 
   4   4   4     1590.31     1681.99     78.77 o 
   5   4   4      608.52      614.02     42.44 o 
   6   4   4      197.75      218.90     19.69 o 
   7   4   4      631.82      609.95     38.45 o 
   8   4   4      369.02      360.04     27.59 o 
   9   4   4       32.49        7.53     19.38 o 
  10   4   4      242.37      279.00     39.70 o 
  11   4   4      214.82      247.97     40.45 o 
   1   5   4     3674.49     3873.65     80.15 o 
   2   5   4      898.87      935.00     27.52 o 
   3   5   4     6344.67     5691.98    212.53 o 
   4   5   4     2241.61     2076.18     57.73 o 
   5   5   4    14649.10    14309.93    482.20 o 
   6   5   4      976.08      899.26     54.24 o 
   7   5   4     2750.60     2745.72     82.01 o 
   8   5   4      353.36      371.55     32.27 o 
   9   5   4       24.50        0.00     21.58 o 
  10   5   4        3.67        6.01     21.23 o 
  11   5   4       17.83       14.38     26.61 o 
   0   6   4     3626.51     3511.42    201.81 o 
   1   6   4     2760.87     2699.73     70.86 o 
   2   6   4     4604.60     4579.45    150.36 o 
   3   6   4     1881.90     1881.83     50.70 o 
   4   6   4       94.42       76.67      8.49 o 
   5   6   4      116.83      111.53     10.52 o 
   6   6   4       52.85       49.40     11.33 o 
   7   6   4      537.17      492.41     37.19 o 
   8   6   4      294.28      293.12     29.87 o 
   9   6   4      206.28      228.44     22.50 o 
  10   6   4      489.16      540.95     42.87 o 
  11   6   4       70.94       88.87     24.77 o 
   1   7   4     2770.79     2861.36     62.52 o 
   2   7   4     5291.04     5190.02    168.78 o 
   3   7   4     1969.84     2000.49     56.45 o 
   4   7   4     1563.29     1606.06     56.00 o 
   5   7   4     5596.54     5700.58    185.76 o 
   6   7   4     1591.84     1520.01     86.77 o 
   7   7   4     2387.11     2370.19    121.33 o 
   8   7   4      435.58      439.56     26.26 o 
   9   7   4     1335.98     1390.03     76.43 o 
  10   7   4        9.83        0.00     16.55 o 
  11   7   4       33.82       38.18     21.88 o 
   0   8   4     2422.45     2185.78     93.05 o 
   1   8   4     5879.17     5963.38    189.24 o 
   2   8   4    12658.89    14233.16    506.60 o 
   3   8   4     3458.91     3627.90    147.79 o 
   4   8   4     3762.32     3910.92    137.20 o 
   5   8   4      428.89      412.27     18.07 o 
   6   8   4      226.30      233.10     20.38 o 
   7   8   4       94.18       86.62     15.30 o 
   8   8   4      539.03      545.73     29.26 o 
   9   8   4      470.44      475.08     38.80 o 
  10   8   4     1090.90     1134.20     98.02 o 
   1   9   4      902.17      976.55     44.94 o 
   2   9   4      252.89      237.06     12.89 o 
   3   9   4     1554.71     1638.34     54.06 o 
   4   9   4      678.56      703.51     24.41 o 
   5   9   4     2171.85     2303.61     87.82 o 
   6   9   4      691.50      712.90     36.08 o 
   7   9   4      867.93      923.69     33.98 o 
   8   9   4      749.72      814.75     34.91 o 
   9   9   4      460.55      474.92     45.42 o 
  10   9   4       91.80      108.76     24.20 o 
   0  10   4    12369.38    11738.39    575.40 o 
   1  10   4     7830.80     7812.00    250.40 o 
   2  10   4     7219.89     7498.26    271.23 o 
   3  10   4     2047.17     2125.93     83.02 o 
   4  10   4      508.37      511.09     20.49 o 
   5  10   4      827.64      787.40     25.15 o 
   6  10   4      857.33      870.64     45.68 o 
   7  10   4      329.30      305.18     24.87 o 
   8  10   4      462.55      487.02     30.74 o 
   9  10   4      751.82      846.64     37.52 o 
  10  10   4      876.96      951.18     76.71 o 
   1  11   4      721.00      752.99     39.32 o 
   2  11   4     1479.55     1534.83     71.37 o 
   3  11   4      421.55      427.98     21.22 o 
   4  11   4     2583.49     2735.89    167.01 o 
   5  11   4     1262.66     1388.06     74.88 o 
   6  11   4      313.78      321.85     28.32 o 
   7  11   4      220.22      237.02     30.23 o 
   8  11   4      982.76     1036.34     52.91 o 
   9  11   4       13.19       29.43     17.87 o 
   0  12   4      741.97      763.26     41.00 o 
   1  12   4     2441.32     2613.48     51.10 o 
   2  12   4     1261.15     1366.41     48.01 o 
   3  12   4     1664.96     1759.61     99.40 o 
   4  12   4      481.05      531.26     24.92 o 
   5  12   4      209.69      234.03     23.91 o 
   6  12   4      113.41      131.20     20.93 o 
   7  12   4      189.72      210.27     25.94 o 
   8  12   4       65.08       80.38     20.55 o 
   9  12   4      128.78      182.53     27.14 o 
   1  13   4     1079.95     1061.52     48.14 o 
   2  13   4      728.26      741.66     40.46 o 
   3  13   4      441.59      489.23     39.02 o 
   4  13   4     1497.94     1753.42    144.58 o 
   5  13   4      625.64      625.24     44.15 o 
   6  13   4     1286.63     1340.26     90.80 o 
   7  13   4      409.60      441.93     45.12 o 
   8  13   4      612.03      742.91     52.44 o 
   0  14   4      865.79      944.94     53.04 o 
   1  14   4      393.54      446.69     33.74 o 
   2  14   4     1029.78     1080.61     88.78 o 
   3  14   4      170.17      183.45     22.62 o 
   4  14   4      315.56      333.70     29.32 o 
   5  14   4       64.92       67.99     23.50 o 
   6  14   4      259.67      271.01     62.04 o 
   7  14   4       82.38       77.50     25.74 o 
   8  14   4       67.57       70.43     26.34 o 
   1  15   4      155.88      154.38     19.75 o 
   2  15   4     1369.44     1420.50     96.63 o 
   3  15   4      554.57      572.12     34.86 o 
   4  15   4     3143.65     3398.67    328.30 o 
   5  15   4     1523.91     1456.88     68.62 o 
   6  15   4     3401.55     3476.92    218.92 o 
   7  15   4      235.66      231.21     37.82 o 
   0  16   4      994.69     1099.51     57.85 o 
   1  16   4     2095.30     2322.05    122.54 o 
   2  16   4       51.42       72.06     18.03 o 
   3  16   4      433.34      478.54     54.09 o 
   4  16   4       30.46       22.87     19.38 o 
   5  16   4      154.83      127.61     30.71 o 
   6  16   4        1.19        7.43     18.95 o 
   1  17   4       33.91       32.60     16.63 o 
   2  17   4      871.65      992.04     56.49 o 
   3  17   4      112.74       96.03     21.38 o 
   4  17   4      954.52      952.66    102.04 o 
   5  17   4      195.97      212.15     36.86 o 
   0  18   4      215.18      204.23     36.35 o 
   1  18   4     2968.57     3335.92    196.11 o 
   2  18   4       52.13       82.99     21.79 o 
   3  18   4     1138.84     1260.96     56.04 o 
   2   0   5    13156.70    11915.63   1237.67 o 
   4   0   5    40426.11    44144.78   2274.62 o 
   6   0   5    15225.94    15251.55    195.10 o 
   8   0   5     1328.78     1255.09     81.81 o 
  10   0   5      267.58      297.59     62.93 o 
   0   1   5     4130.56     4699.22    218.73 o 
   1   1   5      114.08      108.64      6.23 o 
   2   1   5     5450.13     5567.61    223.96 o 
   3   1   5    36454.40    42411.14   1559.68 o 
   4   1   5     2022.00     2087.40     90.58 o 
   5   1   5       95.61      115.14     10.58 o 
   6   1   5      370.27      361.31     29.07 o 
   7   1   5      177.91      172.87     13.99 o 
   8   1   5      476.02      460.00     38.76 o 
   9   1   5     1782.85     1834.09     72.79 o 
  10   1   5       85.42       96.01     30.19 o 
  11   1   5      962.01     1051.66     63.87 o 
   1   2   5     3823.51     3959.09    127.97 o 
   2   2   5     6885.75     7101.34    245.12 o 
   3   2   5      806.95      830.84     50.52 o 
   4   2   5    11685.00    12929.56    172.03 o 
   5   2   5     1283.53     1399.37     34.67 o 
   6   2   5     5200.66     5307.18     97.28 o 
   7   2   5      192.42      176.77     19.54 o 
   8   2   5     2216.32     2203.69     51.05 o 
   9   2   5      674.32      675.44     47.33 o 
  10   2   5      431.72      463.85     49.24 o 
  11   2   5       15.28       20.52     26.33 o 
   0   3   5     5207.32     5668.19    176.22 o 
   1   3   5     1036.17      912.23     21.97 o 
   2   3   5     1766.03     1789.68     71.78 o 
   3   3   5    20781.99    21404.63    966.50 o 
   4   3   5     3413.86     3876.34    183.09 o 
   5   3   5      817.44      831.50     29.02 o 
   6   3   5      606.36      650.34     27.75 o 
   7   3   5     1264.17     1186.88     52.37 o 
   8   3   5      739.46      725.89     32.90 o 
   9   3   5      514.29      498.75     57.54 o 
  10   3   5      111.64       95.10     28.92 o 
  11   3   5     1173.20     1257.93     70.25 o 
   1   4   5     2015.80     2192.12     60.08 o 
   2   4   5       47.95       49.67      6.01 o 
   3   4   5      187.21      185.61     13.17 o 
   4   4   5     2736.40     2519.25    115.34 o 
   5   4   5      409.45      364.89     30.40 o 
   6   4   5     2699.84     2661.32    150.66 o 
   7   4   5      449.94      466.15     27.34 o 
   8   4   5      239.15      244.50     23.66 o 
   9   4   5       94.96       56.20     23.15 o 
  10   4   5       69.70       92.28     28.52 o 
  11   4   5      116.43       96.29     31.99 o 
   0   5   5     4342.01     4389.14    233.96 o 
   1   5   5    32723.35    33421.30    654.88 o 
   2   5   5     1966.23     2019.64     53.64 o 
   3   5   5     3179.15     2740.10    110.43 o 
   4   5   5      489.17      531.60     30.94 o 
   5   5   5      465.70      473.42     20.37 o 
   6   5   5      184.05      184.37     16.41 o 
   7   5   5      576.11      565.18     33.61 o 
   8   5   5       82.87       58.14     13.53 o 
   9   5   5      408.31      437.49     44.18 o 
  10   5   5      210.30      230.27     37.15 o 
  11   5   5     1239.92     1306.63     71.42 o 
   1   6   5     2169.14     2239.59     38.11 o 
   2   6   5      629.88      593.33     16.16 o 
   3   6   5     1935.38     2048.90     54.49 o 
   4   6   5     1976.05     1909.95    102.19 o 
   5   6   5      567.69      553.14     18.75 o 
   6   6   5     2824.75     2837.70    112.89 o 
   7   6   5      456.88      465.41     24.05 o 
   8   6   5      157.43      166.16     18.69 o 
   9   6   5       91.60      101.65     17.37 o 
  10   6   5      256.35      254.18     30.87 o 
  11   6   5        1.77        6.66     18.15 o 
   0   7   5     1553.48     1330.58     63.83 o 
   1   7   5    10470.47    10642.21    256.05 o 
   2   7   5     7421.28     7998.48    199.91 o 
   3   7   5     9930.96    10543.53    336.40 o 
   4   7   5     2255.41     2354.72     49.08 o 
   5   7   5      480.80      467.60     18.74 o 
   6   7   5     1072.62     1118.04     59.55 o 
   7   7   5      423.73      405.47     24.78 o 
   8   7   5     1089.70     1176.01     73.58 o 
   9   7   5      777.47      799.18     34.79 o 
  10   7   5      255.60      264.00     31.49 o 
   1   8   5     2551.95     2981.90     57.06 o 
   2   8   5     6446.55     6797.58    208.69 o 
   3   8   5     3647.27     3795.65    104.85 o 
   4   8   5     5700.61     6072.65    190.37 o 
   5   8   5     3007.13     3139.93     87.88 o 
   6   8   5     2390.07     2357.39    132.09 o 
   7   8   5     1569.69     1621.28     46.72 o 
   8   8   5     1105.28     1205.41     58.14 o 
   9   8   5      470.70      479.85     31.09 o 
  10   8   5      283.64      300.90     33.47 o 
   0   9   5      456.02      412.87     35.51 o 
   1   9   5      337.21      305.15     16.72 o 
   2   9   5      337.12      364.16     14.42 o 
   3   9   5     2509.87     2607.87     67.91 o 
   4   9   5       83.39      100.06     11.11 o 
   5   9   5       65.74       52.75     10.33 o 
   6   9   5      264.92      266.31     21.26 o 
   7   9   5       73.30       78.85     15.22 o 
   8   9   5       30.58       17.02     13.57 o 
   9   9   5      254.98      262.65     25.77 o 
  10   9   5      393.84      497.87     40.90 o 
   1  10   5      280.40      305.18     21.67 o 
   2  10   5     2898.36     2808.95    157.93 o 
   3  10   5     5140.50     5286.60    199.13 o 
   4  10   5     6688.86     6935.73    279.93 o 
   5  10   5     5533.90     5721.31    185.33 o 
   6  10   5     3127.65     3196.27    159.19 o 
   7  10   5     1736.63     1929.79     73.07 o 
   8  10   5     1382.10     1414.48     44.24 o 
   9  10   5      599.31      654.09     34.91 o 
   0  11   5     2079.19     2032.84     61.02 o 
   1  11   5     2914.73     2974.21    118.35 o 
   2  11   5     1972.37     2045.80     52.43 o 
   3  11   5      511.57      566.01     24.59 o 
   4  11   5     1361.62     1374.66     70.85 o 
   5  11   5      494.22      496.74     24.91 o 
   6  11   5      217.66      201.31     23.99 o 
   7  11   5      245.76      245.02     31.67 o 
   8  11   5      217.73      203.86     33.69 o 
   9  11   5      404.38      390.65     36.07 o 
   1  12   5       86.85       68.90     14.82 o 
   2  12   5      289.84      287.74     19.72 o 
   3  12   5      403.85      441.35     35.69 o 
   4  12   5      941.22     1002.57     37.76 o 
   5  12   5      368.29      414.05     29.88 o 
   6  12   5      494.31      514.53     32.06 o 
   7  12   5      257.95      297.58     29.92 o 
   8  12   5      208.86      229.65     28.11 o 
   9  12   5      182.53      214.98     28.77 o 
   0  13   5     5407.71     5738.68    447.28 o 
   1  13   5      934.24      961.64     50.56 o 
   2  13   5     2298.79     2447.24    171.01 o 
   3  13   5     1043.57     1112.90     93.00 o 
   4  13   5      639.93      709.76     50.61 o 
   5  13   5       49.88       46.11     20.65 o 
   6  13   5      122.33       93.70     25.60 o 
   7  13   5       74.42       58.18     22.68 o 
   8  13   5      202.65      212.34     35.24 o 
   1  14   5      171.40      193.35     23.28 o 
   2  14   5      372.99      399.06     34.30 o 
   3  14   5      276.14      277.45     27.11 o 
   4  14   5       84.27      105.05     19.11 o 
   5  14   5     1293.04     1283.93     62.56 o 
   6  14   5      469.12      423.43     45.42 o 
   7  14   5      634.31      659.84     50.21 o 
   0  15   5     9192.61     9943.12    666.65 o 
   1  15   5     1503.07     1639.84     61.04 o 
   2  15   5     1873.71     1913.97    109.53 o 
   3  15   5       88.59       78.01     18.85 o 
   4  15   5      178.41      217.74     26.75 o 
   5  15   5       35.28       33.14     22.22 o 
   6  15   5       20.93       29.63     31.02 o 
   7  15   5       19.92       24.16     21.59 o 
   1  16   5      412.83      410.21     34.95 o 
   2  16   5       17.76       21.67     14.01 o 
   3  16   5      502.24      574.51     57.85 o 
   4  16   5      126.02      116.41     27.65 o 
   5  16   5     1065.37     1049.19     62.29 o 
   6  16   5      144.04      124.65     32.82 o 
   0  17   5     2266.97     2405.79    209.93 o 
   1  17   5      643.30      678.91     76.10 o 
   2  17   5     1140.91     1279.02     53.11 o 
   3  17   5      116.18      154.17     24.78 o 
   4  17   5      703.40      733.11     53.69 o 
   5  17   5       70.48       81.64     27.25 o 
   1  18   5      303.01      381.22     37.53 o 
   2  18   5      117.13      143.82     32.00 o 
   3  18   5     1418.19     1703.80     90.47 o 
   0   0   6    33216.04    34483.23   2709.31 o 
   2   0   6    25326.40    27686.56   1094.15 o 
   4   0   6    20753.97    22541.60   1274.86 o 
   6   0   6      138.41      129.55     19.13 o 
   8   0   6     2610.31     2537.14    111.48 o 
  10   0   6     2886.51     2569.51    128.57 o 
   1   1   6       71.53       78.90      7.93 o 
   2   1   6     1887.23     1963.14     66.60 o 
   3   1   6    22567.26    23272.62   1333.43 o 
   4   1   6     2477.66     2688.86    111.99 o 
   5   1   6      967.54      915.39     38.67 o 
   6   1   6      908.63      874.26     27.38 o 
   7   1   6      989.68     1019.39     27.04 o 
   8   1   6      619.77      573.34     42.88 o 
   9   1   6     1602.17     1596.03     69.59 o 
  10   1   6       74.74       81.64     29.22 o 
  11   1   6        2.90       22.23     25.41 o 
   0   2   6    26636.65    28235.77    788.75 o 
   1   2   6     3130.35     3114.30     81.56 o 
   2   2   6     8249.73     8054.79    301.80 o 
   3   2   6     3271.23     3401.65    179.22 o 
   4   2   6      574.83      614.18     54.73 o 
   5   2   6      167.41      149.81     15.87 o 
   6   2   6       91.74       93.87     15.15 o 
   7   2   6      380.03      376.73     25.06 o 
   8   2   6      550.16      531.85     28.58 o 
   9   2   6      207.51      208.79     33.62 o 
  10   2   6     1929.99     1822.84     77.24 o 
  11   2   6       42.07       46.75     27.34 o 
   1   3   6     1035.72      996.46     18.22 o 
   2   3   6     2494.65     2532.96    102.01 o 
   3   3   6    22283.36    23561.17   1039.00 o 
   4   3   6     1662.44     1557.09     60.62 o 
   5   3   6     8880.58     8567.15    509.33 o 
   6   3   6      501.56      486.26     25.59 o 
   7   3   6     1794.25     1736.37     45.78 o 
   8   3   6      125.24      130.06     18.86 o 
   9   3   6      693.34      665.58     47.28 o 
  10   3   6      228.57      211.14     36.35 o 
  11   3   6        0.94        0.00     24.77 o 
   0   4   6      336.96      298.17     14.40 o 
   1   4   6     2367.53     2506.15     55.06 o 
   2   4   6     2296.17     1913.41     52.93 o 
   3   4   6     3591.68     4201.53    162.98 o 
   4   4   6      949.31      834.70     46.53 o 
   5   4   6      119.25      109.16     12.18 o 
   6   4   6       12.78       13.01      8.83 o 
   7   4   6      588.40      578.92     32.31 o 
   8   4   6       36.17       24.25     13.22 o 
   9   4   6       87.44       84.30     24.57 o 
  10   4   6     1068.51     1094.90    108.79 o 
  11   4   6       84.43       69.13     29.56 o 
   1   5   6      790.31      741.59     20.18 o 
   2   5   6      596.93      506.95     23.09 o 
   3   5   6     4025.02     3483.51    116.82 o 
   4   5   6     1277.18     1229.97     59.60 o 
   5   5   6     4701.45     4541.55    135.91 o 
   6   5   6      732.83      738.79     26.57 o 
   7   5   6     3506.70     3406.08    165.45 o 
   8   5   6       89.17       98.71     14.64 o 
   9   5   6      721.95      764.27     44.73 o 
  10   5   6       49.65       43.32     18.21 o 
  11   5   6        8.27       34.97     18.84 o 
   0   6   6     2423.67     2413.91    101.52 o 
   1   6   6      118.61      100.50      8.68 o 
   2   6   6     1730.55     1633.42     41.25 o 
   3   6   6      562.34      606.85     33.36 o 
   4   6   6     1279.43     1279.31     38.75 o 
   5   6   6      302.24      304.65     15.97 o 
   6   6   6       87.11       97.52     14.13 o 
   7   6   6      111.12      113.81     15.26 o 
   8   6   6       65.32       57.43     13.85 o 
   9   6   6      109.53      108.52     17.52 o 
  10   6   6      775.96      789.24     44.21 o 
   1   7   6     1260.19     1296.82     33.32 o 
   2   7   6     3084.51     3034.00     90.54 o 
   3   7   6     9603.34     9981.10    286.82 o 
   4   7   6     5195.74     5306.83    185.06 o 
   5   7   6     7573.64     8044.81    333.10 o 
   6   7   6      907.29      922.81     36.49 o 
   7   7   6     2883.62     2902.46    102.17 o 
   8   7   6      173.63      171.96     19.81 o 
   9   7   6      265.98      261.01     24.63 o 
  10   7   6      155.45      135.23     25.29 o 
   0   8   6    11364.69    10960.51    769.59 o 
   1   8   6     6045.35     6011.38    124.67 o 
   2   8   6     6990.63     7142.84    182.35 o 
   3   8   6     5161.27     5529.86    153.80 o 
   4   8   6     2557.35     2616.05     81.34 o 
   5   8   6       48.76       59.09     10.37 o 
   6   8   6      714.97      732.22     28.80 o 
   7   8   6      397.68      397.76     26.01 o 
   8   8   6     1020.07      983.30     39.71 o 
   9   8   6      633.00      637.53     32.93 o 
  10   8   6      771.66      753.89     44.39 o 
   1   9   6      298.19      328.35     17.85 o 
   2   9   6     5040.59     5251.11    122.39 o 
   3   9   6     1290.42     1287.24     41.56 o 
   4   9   6     1647.60     1728.59     46.18 o 
   5   9   6      642.06      644.90     22.56 o 
   6   9   6      285.20      274.56     21.86 o 
   7   9   6      587.21      605.36     34.78 o 
   8   9   6      470.01      470.22     28.08 o 
   9   9   6      531.09      590.87     34.04 o 
  10   9   6      131.70      118.05     25.30 o 
   0  10   6     6153.67     5883.01    370.86 o 
   1  10   6     6278.13     6256.09    284.32 o 
   2  10   6     3212.70     3167.74    118.77 o 
   3  10   6     3345.02     3292.30     82.36 o 
   4  10   6     1042.19     1057.21     27.80 o 
   5  10   6      315.39      310.82     19.34 o 
   6  10   6       71.19       77.55     15.65 o 
   7  10   6       44.97       53.89     16.56 o 
   8  10   6      318.40      357.04     27.99 o 
   9  10   6      465.78      525.57     33.31 o 
   1  11   6      154.85      189.03     16.76 o 
   2  11   6       44.78       42.30     10.84 o 
   3  11   6      956.08      989.09     32.44 o 
   4  11   6      513.76      484.10     28.56 o 
   5  11   6     1055.05     1100.75     41.79 o 
   6  11   6      862.55      947.69     46.60 o 
   7  11   6      362.41      389.79     33.04 o 
   8  11   6      531.82      607.76     53.19 o 
   9  11   6      454.94      502.29     40.54 o 
   0  12   6     6175.29     6156.95    364.12 o 
   1  12   6     1223.17     1228.68     50.36 o 
   2  12   6     1021.20     1079.13     51.26 o 
   3  12   6      638.24      675.21     41.92 o 
   4  12   6      192.62      202.59     26.17 o 
   5  12   6       70.47       97.15     18.50 o 
   6  12   6       99.47       97.56     19.60 o 
   7  12   6      243.16      281.73     29.26 o 
   8  12   6       41.43       67.11     20.29 o 
   1  13   6      579.84      605.01     33.19 o 
   2  13   6      541.16      618.29     26.87 o 
   3  13   6      604.14      662.39     37.05 o 
   4  13   6     1650.39     1767.91     43.90 o 
   5  13   6     1230.80     1254.91     82.48 o 
   6  13   6     2944.25     3087.32    251.53 o 
   7  13   6      331.19      353.90     32.92 o 
   8  13   6      322.62      354.06     42.54 o 
   0  14   6      784.71      812.96     92.15 o 
   1  14   6     1649.93     1793.63     55.02 o 
   2  14   6       56.54       58.55     16.23 o 
   3  14   6      105.12      120.80     19.63 o 
   4  14   6       32.41       11.34     13.14 o 
   5  14   6      100.62       70.29     23.04 o 
   6  14   6       14.07        0.74     17.63 o 
   7  14   6      161.58      172.36     32.74 o 
   1  15   6      138.15      152.96     23.94 o 
   2  15   6     1125.85     1168.54     86.61 o 
   3  15   6      156.41      155.24     22.83 o 
   4  15   6     1450.35     1495.63     98.87 o 
   5  15   6      292.32      295.97     39.40 o 
   6  15   6     1829.20     1834.55     79.05 o 
   0  16   6      424.47      426.84     44.49 o 
   1  16   6     1361.56     1503.15     96.23 o 
   2  16   6      206.91      209.62     26.63 o 
   3  16   6      390.69      434.14     34.50 o 
   4  16   6       22.46       26.78     20.31 o 
   5  16   6       93.55       84.29     26.50 o 
   1  17   6      162.67      178.28     26.90 o 
   2  17   6      291.24      319.75     33.20 o 
   3  17   6      350.98      377.06     35.96 o 
   4  17   6     1088.40     1138.87     65.16 o 
   0  18   6      133.17      138.88     32.06 o 
   1  18   6     2915.96     3518.07    275.71 o 
   2  18   6      186.54      217.96     31.48 o 
   2   0   7    11264.14    12887.83    380.75 o 
   4   0   7    36662.13    39334.05   2058.84 o 
   6   0   7     5613.74     5806.00    192.85 o 
   8   0   7     3158.28     3013.65    123.17 o 
  10   0   7      646.55      631.14     73.72 o 
   0   1   7     2593.71     2696.12    101.12 o 
   1   1   7      483.08      381.14     14.93 o 
   2   1   7      924.35      836.48     19.93 o 
   3   1   7    16009.38    16446.78    842.06 o 
   4   1   7      707.51      735.83     70.09 o 
   5   1   7      209.21      193.23     15.15 o 
   6   1   7     2286.33     2360.55     64.62 o 
   7   1   7       88.39       94.91     12.58 o 
   8   1   7      170.82      164.61     32.82 o 
   9   1   7     1495.85     1468.42     67.05 o 
  10   1   7       93.56       97.91     29.56 o 
  11   1   7      958.45     1018.33     82.26 o 
   1   2   7      185.63      191.30     12.46 o 
   2   2   7     7508.20     7483.74    257.94 o 
   3   2   7       74.40       71.55      7.57 o 
   4   2   7    13499.79    13266.48    956.79 o 
   5   2   7      718.83      676.71     53.42 o 
   6   2   7     3038.58     3103.03     76.83 o 
   7   2   7        7.42        0.00      9.71 o 
   8   2   7      367.60      379.29     27.05 o 
   9   2   7       47.11       39.22     23.11 o 
  10   2   7      550.66      529.30     52.44 o 
  11   2   7        3.20       20.30     23.93 o 
   0   3   7     3288.72     3352.62    114.86 o 
   1   3   7    27868.07    27246.14    648.57 o 
   2   3   7     4611.26     4923.15    144.60 o 
   3   3   7     2337.99     2261.33     98.79 o 
   4   3   7      471.63      479.10     34.68 o 
   5   3   7      562.64      553.58     33.03 o 
   6   3   7      276.17      266.14     18.29 o 
   7   3   7        8.71        6.85     10.65 o 
   8   3   7      219.80      253.01     24.42 o 
   9   3   7     1584.04     1543.99     89.91 o 
  10   3   7      297.54      327.71     42.27 o 
  11   3   7     1029.97      995.68     63.56 o 
   1   4   7      272.12      268.34     12.09 o 
   2   4   7      940.62      860.14     22.00 o 
   3   4   7     3186.49     3110.94    119.11 o 
   4   4   7     1840.73     1713.40     79.59 o 
   5   4   7      324.92      304.86     18.18 o 
   6   4   7     2762.81     2667.94    132.76 o 
   7   4   7      158.83      144.71     16.05 o 
   8   4   7       54.79       91.99     14.61 o 
   9   4   7      134.94      140.53     22.33 o 
  10   4   7      230.06      254.69     42.26 o 
  11   4   7        6.38        0.00     22.22 o 
   0   5   7     2080.94     2156.15     72.37 o 
   1   5   7     3189.74     2891.35     52.78 o 
   2   5   7     1653.72     1525.22     44.19 o 
   3   5   7     6653.41     6462.07    253.12 o 
   4   5   7      428.74      433.17     25.01 o 
   5   5   7     1366.79     1386.68     63.53 o 
   6   5   7      233.86      216.47     18.15 o 
   7   5   7      356.82      333.20     22.40 o 
   8   5   7      298.62      309.07     23.23 o 
   9   5   7      596.22      564.52     35.80 o 
  10   5   7      168.52      150.31     24.95 o 
   1   6   7     1397.34     1417.80     39.11 o 
   2   6   7      814.58      708.34     21.77 o 
   3   6   7      351.23      301.21     19.51 o 
   4   6   7     3399.63     3506.51    127.65 o 
   5   6   7     1562.01     1546.07     60.81 o 
   6   6   7     1331.30     1354.36     68.15 o 
   7   6   7      344.69      357.31     23.36 o 
   8   6   7      757.16      764.35     31.24 o 
   9   6   7       95.98      126.46     22.49 o 
  10   6   7      133.26      138.48     24.72 o 
   0   7   7     6327.25     6381.52    133.06 o 
   1   7   7    10687.19    10529.58    256.65 o 
   2   7   7     1410.14     1390.32     47.52 o 
   3   7   7     5574.71     5640.39    174.72 o 
   4   7   7      428.18      440.40     18.61 o 
   5   7   7      114.16      125.78     12.72 o 
   6   7   7      190.67      220.36     19.28 o 
   7   7   7      408.56      408.96     25.08 o 
   8   7   7      259.43      262.75     23.21 o 
   9   7   7     1024.10      991.46     40.23 o 
  10   7   7      543.55      535.13     39.08 o 
   1   8   7      489.89      469.02     16.59 o 
   2   8   7     2250.88     2104.56     42.36 o 
   3   8   7     4378.65     4485.53    130.69 o 
   4   8   7     8368.63     8527.23    228.40 o 
   5   8   7     3181.76     3097.46     94.79 o 
   6   8   7     3314.26     3328.85    153.62 o 
   7   8   7     1061.41     1092.91     46.98 o 
   8   8   7      410.36      414.45     28.56 o 
   9   8   7      341.49      353.92     29.00 o 
  10   8   7       44.68       49.38     19.81 o 
   0   9   7     1043.85      893.71     49.00 o 
   1   9   7     1656.59     1588.17     42.44 o 
   2   9   7     2617.91     2605.35     69.98 o 
   3   9   7     2005.64     2063.24     81.89 o 
   4   9   7      571.98      575.68     22.51 o 
   5   9   7       25.25       16.58      8.73 o 
   6   9   7      263.28      255.49     21.74 o 
   7   9   7      164.56      170.98     20.02 o 
   8   9   7      627.81      668.54     41.37 o 
   9   9   7      486.33      511.88     34.65 o 
   1  10   7      886.57      891.29     28.93 o 
   2  10   7     3056.95     3210.15    120.28 o 
   3  10   7     4399.78     4543.97    183.62 o 
   4  10   7     2423.20     2492.82     54.06 o 
   5  10   7      961.51      941.95     32.93 o 
   6  10   7     1710.77     1809.34     82.41 o 
   7  10   7      938.02      945.27     36.88 o 
   8  10   7      933.51     1035.78     39.35 o 
   9  10   7      775.34      863.66     54.08 o 
   0  11   7     2444.79     2395.68     68.92 o 
   1  11   7     1038.87     1083.67     47.37 o 
   2  11   7     3503.89     3615.94    102.26 o 
   3  11   7     1908.67     1908.17     84.50 o 
   4  11   7      172.29      155.36     17.16 o 
   5  11   7       90.79       74.46     13.83 o 
   6  11   7      482.11      485.72     43.39 o 
   7  11   7       81.20       65.93     18.69 o 
   8  11   7       98.02      133.76     23.34 o 
   9  11   7      275.01      243.80     30.85 o 
   1  12   7      906.75      898.98     43.67 o 
   2  12   7      159.40      161.54     17.05 o 
   3  12   7      445.96      450.34     27.54 o 
   4  12   7      540.26      575.74     27.61 o 
   5  12   7     1509.72     1600.36     73.96 o 
   6  12   7     1525.46     1557.19     75.65 o 
   7  12   7      520.52      591.76     39.16 o 
   8  12   7      115.03      122.71     23.30 o 
   0  13   7     3912.77     3918.75    307.48 o 
   1  13   7     2278.27     2418.92    143.99 o 
   2  13   7     2371.60     2561.01    115.88 o 
   3  13   7      212.69      225.08     20.37 o 
   4  13   7      244.58      246.74     21.82 o 
   5  13   7      427.85      374.14     30.82 o 
   6  13   7       62.38       57.40     19.01 o 
   7  13   7       97.65      110.01     22.22 o 
   8  13   7      338.30      326.67     33.92 o 
   1  14   7       42.30       45.63     15.71 o 
   2  14   7      120.01      111.03     19.72 o 
   3  14   7      818.64      872.51     44.18 o 
   4  14   7       99.69      101.62     19.55 o 
   5  14   7      411.02      385.60     42.27 o 
   6  14   7      447.39      490.70     45.30 o 
   7  14   7      614.00      696.05     52.74 o 
   0  15   7     4618.95     4797.35    171.27 o 
   1  15   7      691.52      728.93     39.91 o 
   2  15   7     2150.01     2289.59    111.96 o 
   3  15   7      253.73      261.31     28.54 o 
   4  15   7      426.01      481.83     50.42 o 
   5  15   7       61.30       60.38     24.06 o 
   6  15   7       54.95       62.00     26.52 o 
   1  16   7      113.57       90.76     20.78 o 
   2  16   7      208.96      226.39     27.86 o 
   3  16   7      237.95      263.38     29.38 o 
   4  16   7       16.94        7.76     18.04 o 
   5  16   7      554.61      632.59     50.47 o 
   0  17   7     2435.21     2768.20    132.16 o 
   1  17   7      502.86      542.58     41.12 o 
   2  17   7     1081.63     1180.23     64.36 o 
   3  17   7      187.55      216.62     29.47 o 
   4  17   7      133.88      132.90     31.48 o 
   1  18   7      212.01      244.41     37.27 o 
   2  18   7       76.51       56.54     20.88 o 
   0   0   8    13230.00    13789.83    758.36 o 
   2   0   8    13982.17    14939.49    486.84 o 
   4   0   8    26087.73    25047.35   2907.93 o 
   6   0   8     1273.10     1300.64     46.42 o 
   8   0   8     4029.38     3620.51    136.66 o 
  10   0   8     1704.63     1644.38    108.79 o 
   1   1   8       40.14       33.47      7.75 o 
   2   1   8     6413.88     6936.63     62.30 o 
   3   1   8     3797.41     3699.83    189.01 o 
   4   1   8     9850.69     9926.13    556.72 o 
   5   1   8    13126.24    12919.70    709.83 o 
   6   1   8      359.17      366.60     19.89 o 
   7   1   8      622.62      680.84     25.48 o 
   8   1   8      614.75      620.00     45.14 o 
   9   1   8      354.08      362.37     42.54 o 
  10   1   8        2.72        1.38     21.76 o 
  11   1   8       27.87        4.68     25.74 o 
   0   2   8     8774.45     8701.95    287.36 o 
   1   2   8     4074.67     4197.48     87.59 o 
   2   2   8     5924.76     5493.29    220.89 o 
   3   2   8      185.10      159.30     11.64 o 
   4   2   8     2801.07     2564.88    163.68 o 
   5   2   8      866.48      851.50     60.96 o 
   6   2   8        2.48        6.75      7.73 o 
   7   2   8      333.26      318.77     25.18 o 
   8   2   8      324.55      335.01     27.15 o 
   9   2   8      192.87      194.57     33.62 o 
  10   2   8     1421.79     1321.56     68.29 o 
  11   2   8       52.13       47.52     27.65 o 
   1   3   8     1715.32     1684.08     39.97 o 
   2   3   8     2527.67     2707.25     71.64 o 
   3   3   8     2304.92     2184.83    124.06 o 
   4   3   8     1561.55     1539.40     96.49 o 
   5   3   8     8662.12     8346.72    584.39 o 
   6   3   8      176.98      161.02     15.38 o 
   7   3   8      596.48      605.13     36.19 o 
   8   3   8      275.26      290.52     22.37 o 
   9   3   8     1409.62     1359.65    146.55 o 
  10   3   8      179.41      158.20     33.37 o 
  11   3   8       38.13       37.95     27.31 o 
   0   4   8     1778.97     1658.28     35.59 o 
   1   4   8      591.28      739.08     22.04 o 
   2   4   8     3649.31     3573.87    124.78 o 
   3   4   8      458.78      387.35     15.05 o 
   4   4   8      557.72      538.96     33.40 o 
   5   4   8      233.92      223.32     17.93 o 
   6   4   8       13.23       14.99      8.97 o 
   7   4   8      314.47      311.59     21.67 o 
   8   4   8      353.99      362.81     24.66 o 
   9   4   8       87.63       87.98     26.04 o 
  10   4   8      524.55      570.93     51.15 o 
   1   5   8       64.91       95.83      9.18 o 
   2   5   8      813.08      756.82     19.82 o 
   3   5   8     6008.63     5966.33    193.28 o 
   4   5   8     1106.28     1041.57     45.98 o 
   5   5   8     9783.04     9508.87    354.73 o 
   6   5   8      722.30      661.76     52.82 o 
   7   5   8      774.44      751.39     29.04 o 
   8   5   8      115.85      110.02     16.65 o 
   9   5   8      469.52      494.03     46.75 o 
  10   5   8       18.50       36.35     23.50 o 
   0   6   8     4426.68     4364.98    102.94 o 
   1   6   8     2588.66     2378.23     59.63 o 
   2   6   8     1613.14     1465.43     41.63 o 
   3   6   8      467.75      434.27     22.48 o 
   4   6   8     1054.41      948.62     30.74 o 
   5   6   8       17.37       19.45      8.40 o 
   6   6   8      261.30      225.68     19.01 o 
   7   6   8      915.23      873.77     31.83 o 
   8   6   8      409.08      401.32     26.93 o 
   9   6   8      191.41      197.67     26.51 o 
  10   6   8      319.24      354.97     44.45 o 
   1   7   8      190.70      181.78     12.33 o 
   2   7   8     1105.08     1038.04     35.55 o 
   3   7   8     5086.86     5156.06    149.08 o 
   4   7   8     3885.01     4023.51    146.26 o 
   5   7   8     3480.21     3443.66    144.09 o 
   6   7   8     1386.39     1375.91     34.31 o 
   7   7   8     2135.42     2203.42     89.59 o 
   8   7   8      288.78      335.62     26.12 o 
   9   7   8      799.08      821.48     42.43 o 
  10   7   8       24.12        0.00     20.60 o 
   0   8   8     7662.88     7562.88    155.54 o 
   1   8   8     2313.72     2242.88     53.38 o 
   2   8   8     3674.68     3612.09     77.08 o 
   3   8   8     2516.00     2397.04     67.21 o 
   4   8   8     1397.68     1469.97     45.85 o 
   5   8   8      632.49      628.90     24.05 o 
   6   8   8      244.91      218.26     20.50 o 
   7   8   8      146.89      137.74     18.15 o 
   8   8   8      608.86      597.17     31.00 o 
   9   8   8      404.83      381.51     29.99 o 
  10   8   8      370.97      330.00     43.64 o 
   1   9   8      530.07      532.42     23.04 o 
   2   9   8      878.87      888.77     28.09 o 
   3   9   8     2000.05     1917.55     42.21 o 
   4   9   8      653.37      616.45     23.62 o 
   5   9   8     1149.85     1153.52     39.92 o 
   6   9   8      564.10      596.24     29.98 o 
   7   9   8      334.31      407.94     27.40 o 
   8   9   8      266.25      276.78     25.28 o 
   9   9   8      180.96      192.23     23.70 o 
   0  10   8     7314.84     7444.21    167.22 o 
   1  10   8     5155.46     5254.54    137.68 o 
   2  10   8     5501.76     5456.84    196.08 o 
   3  10   8     1475.65     1478.23     76.30 o 
   4  10   8      199.30      210.88     19.18 o 
   5  10   8      172.71      174.52     15.99 o 
   6  10   8       15.92        9.70     11.39 o 
   7  10   8      279.50      311.18     25.27 o 
   8  10   8      490.21      465.36     31.07 o 
   9  10   8      547.57      583.12     41.63 o 
   1  11   8      123.80      149.00     16.39 o 
   2  11   8      874.81      894.29     31.30 o 
   3  11   8      236.82      265.07     21.11 o 
   4  11   8     1403.04     1342.14     61.68 o 
   5  11   8      589.56      608.61     28.08 o 
   6  11   8      967.80     1086.64     44.56 o 
   7  11   8      338.94      352.09     32.38 o 
   8  11   8      288.60      303.75     31.75 o 
   0  12   8      781.87      881.08     66.53 o 
   1  12   8     1145.63     1201.43     50.58 o 
   2  12   8      619.96      649.41     31.92 o 
   3  12   8      307.63      322.89     22.98 o 
   4  12   8      263.58      313.72     23.72 o 
   5  12   8       54.61       58.40     17.01 o 
   6  12   8       51.82       33.49     16.90 o 
   7  12   8      154.58      214.04     26.83 o 
   8  12   8      164.28      185.33     27.47 o 
   1  13   8      194.86      190.86     23.58 o 
   2  13   8       28.74       41.13     12.55 o 
   3  13   8      344.37      361.00     25.09 o 
   4  13   8     1250.81     1279.75     68.78 o 
   5  13   8      830.06      846.64     50.50 o 
   6  13   8     1505.65     1632.23     94.62 o 
   7  13   8      585.95      618.96     39.39 o 
   0  14   8     1931.95     1968.94    103.39 o 
   1  14   8     1232.21     1285.19     88.26 o 
   2  14   8      255.76      294.49     29.22 o 
   3  14   8      321.61      357.58     35.45 o 
   4  14   8       93.59       81.73     18.85 o 
   5  14   8       12.41       20.20     18.95 o 
   6  14   8       27.85       28.13     21.23 o 
   1  15   8      117.98      106.88     21.37 o 
   2  15   8     1065.21     1196.38     84.70 o 
   3  15   8      455.53      455.87     35.60 o 
   4  15   8     1362.42     1515.43    127.69 o 
   5  15   8      532.19      506.53     47.21 o 
   6  15   8      836.52      894.16     58.04 o 
   0  16   8       65.36       80.02     36.86 o 
   1  16   8     1707.33     1802.33     74.87 o 
   2  16   8      414.30      438.66     36.11 o 
   3  16   8      577.45      660.53     39.37 o 
   4  16   8      155.32      157.84     31.77 o 
   5  16   8       13.52        5.30     18.68 o 
   1  17   8       31.42       48.80     19.44 o 
   2  17   8      655.68      739.76     43.37 o 
   3  17   8      244.56      258.76     31.14 o 
   2   0   9     3237.77     3243.01     64.52 o 
   4   0   9    23991.58    22157.38   2042.59 o 
   6   0   9    11218.68    11528.73    157.34 o 
   8   0   9     2085.30     2119.98    107.89 o 
  10   0   9       45.85       72.82     39.56 o 
   0   1   9      391.80      382.05     20.36 o 
   1   1   9    14280.15    14382.77    372.95 o 
   2   1   9     1209.94     1261.83     39.32 o 
   3   1   9       75.97       96.54      8.06 o 
   4   1   9      798.70      746.45     52.66 o 
   5   1   9     2523.23     2531.27    155.59 o 
   6   1   9      262.74      232.99     16.98 o 
   7   1   9     1136.37     1175.78     34.29 o 
   8   1   9      225.94      218.77     33.69 o 
   9   1   9      862.40      779.41     52.42 o 
  10   1   9        1.49        0.00     21.12 o 
   1   2   9     1095.49     1135.08     30.37 o 
   2   2   9     5704.80     6037.04    147.46 o 
   3   2   9     2879.09     2816.73    174.29 o 
   4   2   9     4254.62     4056.28    265.46 o 
   5   2   9       75.77       86.70     11.95 o 
   6   2   9      318.91      282.45     27.25 o 
   7   2   9       83.01       90.29     16.91 o 
   8   2   9     2105.57     2163.66     57.00 o 
   9   2   9       15.38       28.87     22.22 o 
  10   2   9      410.03      395.43     47.63 o 
   0   3   9     5614.08     5829.93    344.46 o 
   1   3   9     6295.73     6433.19    180.77 o 
   2   3   9     4323.52     4453.30    137.26 o 
   3   3   9     2209.82     1972.96     50.04 o 
   4   3   9      259.87      255.84     15.80 o 
   5   3   9      772.50      689.39     49.37 o 
   6   3   9      188.24      178.15     15.89 o 
   7   3   9       54.47       81.54     16.80 o 
   8   3   9       66.65       65.87     17.01 o 
   9   3   9      957.96      792.49     52.75 o 
  10   3   9       99.72       95.03     28.88 o 
   1   4   9     3488.10     3812.04     99.15 o 
   2   4   9      997.48      882.73     21.83 o 
   3   4   9      314.74      311.46     14.33 o 
   4   4   9     4625.41     4355.64    141.69 o 
   5   4   9      872.95      786.68     26.25 o 
   6   4   9      844.85      855.02     50.35 o 
   7   4   9       83.65       63.44     12.38 o 
   8   4   9      794.76      828.77     42.21 o 
   9   4   9       94.53       94.41     27.52 o 
  10   4   9       21.22       29.18     22.65 o 
   0   5   9     1092.74     1118.31     90.36 o 
   1   5   9    11215.49    10575.30    151.57 o 
   2   5   9      565.21      540.71     17.90 o 
   3   5   9     2212.48     2068.49     53.34 o 
   4   5   9      136.44      115.14     11.86 o 
   5   5   9      184.34      212.63     15.60 o 
   6   5   9       55.96       46.80     11.28 o 
   7   5   9      123.17      119.32     16.74 o 
   8   5   9       92.20      108.76     20.00 o 
   9   5   9      999.71      929.65     56.90 o 
  10   5   9      113.43       95.30     40.46 o 
   1   6   9      635.69      606.95     21.86 o 
   2   6   9      265.11      239.50     14.01 o 
   3   6   9     2246.34     2183.25     61.10 o 
   4   6   9     3396.96     3487.68    104.18 o 
   5   6   9      665.69      604.47     22.16 o 
   6   6   9     1113.44     1100.47     46.58 o 
   7   6   9      100.94      131.58     16.94 o 
   8   6   9      806.49      816.85     40.55 o 
   9   6   9      149.63      132.52     30.44 o 
  10   6   9       31.61       19.35     22.78 o 
   0   7   9     3563.96     3356.19    104.29 o 
   1   7   9     5305.45     5053.79    106.47 o 
   2   7   9     2943.91     2870.57     60.97 o 
   3   7   9     2723.81     2624.88     54.61 o 
   4   7   9      560.68      538.78     21.14 o 
   5   7   9      986.97      949.02     27.67 o 
   6   7   9      286.62      283.90     25.51 o 
   7   7   9      306.86      288.64     23.67 o 
   8   7   9      480.19      516.12     34.93 o 
   9   7   9      762.38      718.40     41.29 o 
  10   7   9      193.86      253.97     39.28 o 
   1   8   9      169.90      144.68     12.68 o 
   2   8   9     1766.24     1700.70     32.74 o 
   3   8   9     1389.93     1411.52     43.24 o 
   4   8   9     2435.14     2367.90     56.21 o 
   5   8   9     2610.43     2589.02    108.09 o 
   6   8   9     1872.38     1772.00     81.51 o 
   7   8   9      912.07      920.30     47.98 o 
   8   8   9     1446.34     1525.70     59.43 o 
   9   8   9      291.59      322.28     32.92 o 
   0   9   9     1139.53     1068.08     65.63 o 
   1   9   9     3508.39     3509.05     96.28 o 
   2   9   9      838.70      823.23     24.69 o 
   3   9   9      355.14      330.65     18.41 o 
   4   9   9      536.06      535.05     24.17 o 
   5   9   9      294.38      283.01     19.43 o 
   6   9   9      223.37      212.13     20.81 o 
   7   9   9      339.88      341.97     26.51 o 
   8   9   9       24.36       26.88     14.14 o 
   9   9   9      246.81      303.53     32.80 o 
   1  10   9      978.63      970.22     52.17 o 
   2  10   9     1623.05     1642.92     66.21 o 
   3  10   9     2543.83     2517.79     91.10 o 
   4  10   9     3107.75     2921.14    107.45 o 
   5  10   9     1929.61     1889.78     58.93 o 
   6  10   9     1341.37     1338.15    103.97 o 
   7  10   9      708.50      742.19     63.89 o 
   8  10   9      389.37      428.80     35.80 o 
   0  11   9     3222.41     3285.16    120.47 o 
   1  11   9     2902.56     2713.67    115.63 o 
   2  11   9     2579.76     2581.83     95.90 o 
   3  11   9      659.87      653.86     32.63 o 
   4  11   9       72.30       77.27     14.40 o 
   5  11   9      196.98      170.93     19.43 o 
   6  11   9       42.53       40.83     15.69 o 
   7  11   9       77.15       58.72     18.33 o 
   8  11   9      290.32      311.86     32.38 o 
   1  12   9      458.55      453.74     30.13 o 
   2  12   9     1606.88     1679.41     43.46 o 
   3  12   9      504.71      484.20     36.21 o 
   4  12   9      541.01      600.65     38.26 o 
   5  12   9      696.61      743.43     34.39 o 
   6  12   9      514.97      532.40     36.27 o 
   7  12   9      757.28      776.87     45.16 o 
   0  13   9      648.61      657.21     62.93 o 
   1  13   9      235.96      252.39     26.60 o 
   2  13   9     1576.31     1675.91     76.69 o 
   3  13   9      438.11      498.47     36.45 o 
   4  13   9      493.51      561.02     29.17 o 
   5  13   9      235.35      220.65     26.69 o 
   6  13   9       53.14       48.85     17.98 o 
   7  13   9      161.56      145.97     25.52 o 
   1  14   9       23.49       15.70     14.62 o 
   2  14   9      369.77      389.13     33.32 o 
   3  14   9      351.53      407.65     34.07 o 
   4  14   9      274.31      283.27     32.19 o 
   5  14   9      414.03      449.27     46.75 o 
   6  14   9       47.65       39.74     21.59 o 
   0  15   9     3386.25     3642.99    144.75 o 
   1  15   9     1094.44     1133.77     49.08 o 
   2  15   9     2203.54     2282.01    133.55 o 
   3  15   9      110.73      108.97     21.38 o 
   4  15   9       38.78       50.66     17.86 o 
   5  15   9        3.51        0.77     17.66 o 
   1  16   9       75.79      101.53     22.14 o 
   2  16   9       82.65       63.96     26.09 o 
   3  16   9     1041.72     1129.40     51.11 o 
   4  16   9       84.58       91.93     27.65 o 
   0  17   9      846.53     1008.74     86.31 o 
   1  17   9      748.02      825.30     46.17 o 
   2  17   9     1589.31     1794.63    119.12 o 
   0   0  10    18013.02    18650.94    869.39 o 
   2   0  10     8804.34     9032.53    149.69 o 
   4   0  10     2009.36     2046.45     58.49 o 
   6   0  10      378.64      487.87     63.38 o 
   8   0  10      522.32      473.80     65.63 o 
  10   0  10     1052.67      990.76     87.21 o 
   1   1  10     2068.91     2135.50     58.40 o 
   2   1  10      260.85      259.29     20.21 o 
   3   1  10     1237.78     1213.95     31.43 o 
   4   1  10      660.40      764.79     27.28 o 
   5   1  10     6575.39     6707.47     74.07 o 
   6   1  10     2844.28     2774.75     79.55 o 
   7   1  10     2052.83     2026.38     54.62 o 
   8   1  10      103.24      105.23     26.88 o 
   9   1  10      309.48      267.85     38.76 o 
  10   1  10       57.82       35.92     26.07 o 
   0   2  10    21374.46    22380.42    852.91 o 
   1   2  10     1202.66     1168.16     30.39 o 
   2   2  10     6136.23     6129.53    135.42 o 
   3   2  10      901.78      833.39     41.15 o 
   4   2  10      590.47      578.14     37.62 o 
   5   2  10      861.82      860.53     50.40 o 
   6   2  10       16.11       18.25     12.53 o 
   7   2  10     1220.04     1241.03     43.77 o 
   8   2  10      657.23      643.56     35.17 o 
   9   2  10      128.39      101.98     30.12 o 
  10   2  10      796.58      698.96     79.57 o 
   1   3  10     3303.37     3373.64     82.66 o 
   2   3  10      874.78      779.46     25.70 o 
   3   3  10     3564.48     3332.64     99.36 o 
   4   3  10     1006.87     1003.21     47.54 o 
   5   3  10     2697.09     2535.82    166.48 o 
   6   3  10      394.28      437.65     27.61 o 
   7   3  10     1013.94     1121.18     42.32 o 
   8   3  10       45.36       29.64     16.27 o 
   9   3  10      540.13      474.73     48.63 o 
  10   3  10        7.43        9.89     21.61 o 
   0   4  10     3914.93     3654.24    267.92 o 
   1   4  10      770.93      765.35     25.24 o 
   2   4  10     1200.32     1084.47     30.29 o 
   3   4  10      200.74      184.19     12.81 o 
   4   4  10      414.72      396.28     17.51 o 
   5   4  10      642.89      650.53     32.55 o 
   6   4  10       35.47       26.12     12.78 o 
   7   4  10       40.56       31.25     14.62 o 
   8   4  10      725.84      798.40     39.62 o 
   9   4  10      106.28       85.66     26.33 o 
  10   4  10      269.15      255.53     40.45 o 
   1   5  10      404.93      426.55     20.23 o 
   2   5  10      651.22      612.93     19.56 o 
   3   5  10     1286.85     1162.65     32.17 o 
   4   5  10      791.04      718.70     25.07 o 
   5   5  10     2989.28     2747.49    100.07 o 
   6   5  10      329.13      321.88     27.39 o 
   7   5  10     1749.57     1821.19     64.07 o 
   8   5  10      244.07      257.03     28.13 o 
   9   5  10      564.34      541.10     46.40 o 
  10   5  10       30.87       36.27     24.32 o 
   0   6  10     2954.38     2536.25     93.50 o 
   1   6  10      527.25      492.40     21.74 o 
   2   6  10     2490.84     2375.64     39.53 o 
   3   6  10      791.39      766.62     27.81 o 
   4   6  10      225.52      235.79     16.49 o 
   5   6  10       46.41       37.40     10.16 o 
   6   6  10       34.95       49.90     12.35 o 
   7   6  10       56.36       71.97     17.63 o 
   8   6  10      568.03      572.55     36.34 o 
   9   6  10      159.91      146.06     31.43 o 
   1   7  10      557.95      537.00     22.79 o 
   2   7  10     3789.47     3635.93    106.59 o 
   3   7  10     3371.94     3356.34     97.44 o 
   4   7  10     1022.56      928.18     43.12 o 
   5   7  10     6289.72     6168.08    162.21 o 
   6   7  10     1042.33     1015.69     31.67 o 
   7   7  10     1772.90     1865.05     56.63 o 
   8   7  10      355.06      348.93     33.17 o 
   9   7  10      338.12      295.68     32.17 o 
   0   8  10     2108.90     2076.83     89.91 o 
   1   8  10     4630.64     4636.74    121.59 o 
   2   8  10     3717.03     3669.56     91.29 o 
   3   8  10      866.16      833.39     25.11 o 
   4   8  10      915.52      903.72     30.73 o 
   5   8  10      395.15      387.75     21.55 o 
   6   8  10      125.68      109.26     16.72 o 
   7   8  10      423.68      428.47     34.59 o 
   8   8  10      732.57      620.25     38.02 o 
   9   8  10      191.72      215.03     29.22 o 
   1   9  10      395.38      391.71     27.04 o 
   2   9  10     1262.29     1236.22     34.52 o 
   3   9  10      468.69      423.33     20.19 o 
   4   9  10      700.58      720.50     25.59 o 
   5   9  10     1246.47     1261.66     33.44 o 
   6   9  10      775.94      796.34     32.96 o 
   7   9  10      502.20      562.95     36.84 o 
   8   9  10       89.18      113.11     23.00 o 
   9   9  10       86.54       69.22     21.75 o 
   0  10  10     5877.47     5854.67    158.23 o 
   1  10  10     4695.44     4427.14    138.28 o 
   2  10  10     2423.76     2381.45     67.91 o 
   3  10  10      232.57      240.20     20.83 o 
   4  10  10      839.20      804.81     31.29 o 
   5  10  10      179.50      160.37     18.54 o 
   6  10  10       11.29        8.03     13.59 o 
   7  10  10       41.04       24.99     16.04 o 
   8  10  10      147.18      173.43     32.74 o 
   1  11  10      283.30      312.48     27.62 o 
   2  11  10      825.58      810.00     32.96 o 
   3  11  10      418.25      376.04     24.91 o 
   4  11  10      828.69      849.16     33.07 o 
   5  11  10      640.25      683.49     35.23 o 
   6  11  10      558.95      575.56     35.23 o 
   7  11  10      433.81      424.59     35.71 o 
   8  11  10      250.54      253.58     38.36 o 
   0  12  10      554.58      530.44     56.64 o 
   1  12  10      103.09      127.57     19.83 o 
   2  12  10      877.22      886.31     37.50 o 
   3  12  10     1035.35     1132.47     52.17 o 
   4  12  10      323.88      277.83     23.70 o 
   5  12  10      138.23      133.19     18.37 o 
   6  12  10       48.85       70.65     19.43 o 
   7  12  10      306.56      305.05     31.88 o 
   1  13  10      152.03      174.76     25.30 o 
   2  13  10      207.93      223.84     22.06 o 
   3  13  10      398.90      409.39     27.13 o 
   4  13  10     1646.07     1702.71     50.61 o 
   5  13  10      357.47      373.97     35.17 o 
   6  13  10      891.66      922.38     61.23 o 
   0  14  10      169.60      159.13     43.15 o 
   1  14  10     1287.64     1383.35     64.20 o 
   2  14  10      331.92      325.51     31.04 o 
   3  14  10      641.65      657.99     38.27 o 
   4  14  10       84.46       68.32     18.83 o 
   5  14  10       43.90       36.13     20.65 o 
   6  14  10       25.30       17.47     19.32 o 
   1  15  10       27.56       28.27     21.29 o 
   2  15  10      424.28      429.55     37.02 o 
   3  15  10      185.03      200.28     26.81 o 
   4  15  10      950.30     1038.21     84.50 o 
   5  15  10      166.56      178.37     32.89 o 
   0  16  10      602.90      650.02     71.03 o 
   1  16  10      844.38      938.81     58.15 o 
   2  16  10       80.75       65.63     20.47 o 
   3  16  10      438.30      507.90     48.00 o 
   1  17  10       67.81       81.99     28.42 o 
   2   0  11     2457.83     2497.84     63.83 o 
   4   0  11     1603.46     1712.71     67.88 o 
   6   0  11    16921.33    16634.96    255.33 o 
   8   0  11     2380.22     2315.98    116.88 o 
  10   0  11      185.39      107.89     42.26 o 
   0   1  11      824.64      773.08     31.12 o 
   1   1  11     4852.08     4765.89    155.07 o 
   2   1  11     1060.64     1079.06     35.24 o 
   3   1  11     2235.76     2237.03     55.48 o 
   4   1  11       71.78       78.29     13.68 o 
   5   1  11      299.67      297.50     21.99 o 
   6   1  11      713.52      672.79     35.80 o 
   7   1  11      985.19     1023.15     48.31 o 
   8   1  11      248.08      224.91     35.53 o 
   9   1  11      487.25      505.98     51.15 o 
  10   1  11       20.06       19.67     23.38 o 
   1   2  11     2632.01     2731.45    101.74 o 
   2   2  11      786.14      713.45     25.92 o 
   3   2  11      965.59      986.57     35.39 o 
   4   2  11     2541.38     2695.05     57.74 o 
   5   2  11       22.01        5.86     11.15 o 
   6   2  11     3994.58     3928.57    110.90 o 
   7   2  11       47.90       43.29     16.80 o 
   8   2  11      307.84      327.18     40.37 o 
   9   2  11        5.56       12.60     20.60 o 
  10   2  11        5.87        4.46     21.23 o 
   0   3  11     5586.54     5722.47    475.60 o 
   1   3  11    11136.67    10908.93    261.48 o 
   2   3  11     1683.59     1605.43     37.03 o 
   3   3  11     2094.00     2082.22     69.59 o 
   4   3  11      113.74      100.07     16.70 o 
   5   3  11       71.52       84.51     16.07 o 
   6   3  11       29.33       40.36     14.62 o 
   7   3  11      775.26      752.45     44.49 o 
   8   3  11      120.19      130.01     22.61 o 
   9   3  11      562.63      535.86     49.28 o 
  10   3  11       23.01       21.52     23.15 o 
   1   4  11     1464.99     1435.50     48.40 o 
   2   4  11      766.64      719.24     26.24 o 
   3   4  11     1033.10      985.12     34.28 o 
   4   4  11     2112.90     2098.93     58.68 o 
   5   4  11      633.70      617.27     31.89 o 
   6   4  11      680.00      709.54     35.03 o 
   7   4  11      226.72      229.33     26.05 o 
   8   4  11      984.11      990.41     44.76 o 
   9   4  11      105.72       82.40     26.88 o 
  10   4  11       36.49       68.12     27.25 o 
   0   5  11      396.04      381.44     29.56 o 
   1   5  11     1214.44     1061.41     30.88 o 
   2   5  11      709.71      667.18     25.68 o 
   3   5  11     2534.43     2378.78     56.68 o 
   4   5  11      178.53      170.87     14.27 o 
   5   5  11      486.91      443.59     28.00 o 
   6   5  11       14.47       18.93     13.30 o 
   7   5  11      106.94      141.62     22.60 o 
   8   5  11       96.62       92.08     21.04 o 
   9   5  11      352.50      330.66     42.37 o 
   1   6  11      265.09      270.64     19.07 o 
   2   6  11     1773.70     1738.17     49.31 o 
   3   6  11      232.83      214.05     15.92 o 
   4   6  11     1416.93     1351.21     36.26 o 
   5   6  11      500.12      514.81     26.31 o 
   6   6  11     1072.24     1123.41     48.84 o 
   7   6  11      539.72      555.10     34.90 o 
   8   6  11      749.33      742.17     41.04 o 
   9   6  11       25.52        0.00     20.34 o 
   0   7  11      669.70      650.92     54.84 o 
   1   7  11     7162.70     7017.36    213.99 o 
   2   7  11      782.32      724.62     23.63 o 
   3   7  11     1255.39     1163.95     32.94 o 
   4   7  11      805.84      741.55     29.63 o 
   5   7  11       84.19      111.31     14.07 o 
   6   7  11      245.16      271.17     23.18 o 
   7   7  11      249.88      298.65     30.33 o 
   8   7  11      219.73      210.97     28.11 o 
   9   7  11      617.16      658.48     52.08 o 
   1   8  11      491.18      490.10     24.03 o 
   2   8  11      511.74      485.18     20.78 o 
   3   8  11     1309.15     1228.07     37.24 o 
   4   8  11     2371.25     2209.84     48.65 o 
   5   8  11     1921.24     1844.93     60.76 o 
   6   8  11     3108.13     3188.32     72.12 o 
   7   8  11     1346.44     1389.28     52.33 o 
   8   8  11      233.84      217.25     28.00 o 
   9   8  11       73.41       85.07     30.57 o 
   0   9  11     4019.84     3889.33    130.36 o 
   1   9  11     3980.53     3971.12    155.75 o 
   2   9  11     1101.72     1073.67     33.02 o 
   3   9  11      173.24      168.00     15.60 o 
   4   9  11      312.52      299.50     19.87 o 
   5   9  11       46.61       38.61     11.44 o 
   6   9  11      130.32      142.39     22.29 o 
   7   9  11      111.37      145.73     23.69 o 
   8   9  11      285.59      294.26     31.49 o 
   1  10  11      850.36      857.77     49.60 o 
   2  10  11     1623.78     1544.36     43.15 o 
   3  10  11      554.96      485.14     26.12 o 
   4  10  11      366.70      342.44     24.75 o 
   5  10  11      481.06      505.45     27.10 o 
   6  10  11      583.47      638.29     48.10 o 
   7  10  11      646.10      789.28     52.72 o 
   8  10  11      526.14      588.88     53.04 o 
   0  11  11     4519.78     4397.30    145.65 o 
   1  11  11     1884.53     1859.18     68.96 o 
   2  11  11      578.43      582.56     28.38 o 
   3  11  11      216.10      204.43     20.52 o 
   4  11  11      459.41      473.20     27.47 o 
   5  11  11      111.70       95.64     16.87 o 
   6  11  11       37.10       45.65     22.22 o 
   7  11  11       84.38       72.31     26.50 o 
   1  12  11      522.72      538.57     41.31 o 
   2  12  11      637.95      632.45     30.10 o 
   3  12  11      326.79      324.38     25.34 o 
   4  12  11     1016.06      990.74     40.62 o 
   5  12  11     1276.42     1349.99     64.36 o 
   6  12  11      751.26      810.34     42.54 o 
   7  12  11      525.22      562.93     50.75 o 
   0  13  11      781.00      891.87     74.62 o 
   1  13  11      312.42      330.45     38.43 o 
   2  13  11      765.23      795.74     34.07 o 
   3  13  11      181.39      189.11     21.76 o 
   4  13  11      522.82      584.06     31.39 o 
   5  13  11       46.46       40.03     17.19 o 
   6  13  11        5.77       14.60     16.91 o 
   1  14  11      589.54      621.83     47.36 o 
   2  14  11      183.15      168.12     25.40 o 
   3  14  11      924.78     1000.24     77.08 o 
   4  14  11      105.73      120.23     19.52 o 
   5  14  11      315.85      343.41     41.83 o 
   0  15  11     1123.38     1308.13     93.50 o 
   1  15  11      310.64      337.65     41.61 o 
   2  15  11     1731.06     1840.62     99.02 o 
   3  15  11      201.81      188.24     27.13 o 
   4  15  11      283.82      281.23     31.32 o 
   1  16  11       30.94       15.28     21.61 o 
   2  16  11       55.74       65.26     20.35 o 
   0   0  12    12959.69    13814.04    212.18 o 
   2   0  12     2976.56     3032.01     73.38 o 
   4   0  12      470.90      458.67     34.61 o 
   6   0  12      129.05      191.72     31.07 o 
   8   0  12     1318.65     1262.28     91.70 o 
   1   1  12      792.48      750.76     32.17 o 
   2   1  12      611.12      556.72     28.71 o 
   3   1  12     2598.15     2585.10     56.83 o 
   4   1  12     1396.16     1411.33     44.39 o 
   5   1  12     1883.54     1980.58     54.07 o 
   6   1  12     2431.91     2483.56     62.69 o 
   7   1  12     5012.52     4770.95     87.86 o 
   8   1  12       17.81       36.25     21.60 o 
   9   1  12      138.65      154.29     32.98 o 
   0   2  12    19065.07    19782.52   1305.88 o 
   1   2  12     1280.06     1223.50     54.50 o 
   2   2  12     3635.15     3513.02     74.10 o 
   3   2  12      143.54      133.76     18.67 o 
   4   2  12      381.54      377.28     26.52 o 
   5   2  12      248.03      228.85     24.05 o 
   6   2  12       48.65       75.10     18.57 o 
   7   2  12      300.65      308.93     29.99 o 
   8   2  12      521.28      495.65     46.06 o 
   9   2  12       97.26       79.91     26.04 o 
   1   3  12       87.63       72.50     12.91 o 
   2   3  12      289.26      277.72     20.66 o 
   3   3  12     1988.34     1997.00     44.02 o 
   4   3  12       43.64       41.57     13.37 o 
   5   3  12      212.53      222.38     23.55 o 
   6   3  12      518.99      537.20     32.60 o 
   7   3  12     2623.48     2529.31     73.47 o 
   8   3  12       96.89       62.52     18.98 o 
   9   3  12      217.36      187.53     34.26 o 
   0   4  12     4792.57     4282.22    124.97 o 
   1   4  12       41.68       39.71     10.80 o 
   2   4  12     1530.70     1498.13     38.27 o 
   3   4  12      786.32      763.86     29.14 o 
   4   4  12      340.88      353.20     26.92 o 
   5   4  12      133.50      102.44     17.98 o 
   6   4  12      210.71      227.06     25.64 o 
   7   4  12      250.57      267.70     28.86 o 
   8   4  12      351.15      347.35     32.69 o 
   9   4  12       52.69       55.80     25.11 o 
   1   5  12     1298.80     1207.68     35.30 o 
   2   5  12      593.15      545.79     25.20 o 
   3   5  12     2938.64     2817.45     52.35 o 
   4   5  12      161.80      163.14     17.80 o 
   5   5  12      727.04      741.89     35.27 o 
   6   5  12      227.25      242.65     26.43 o 
   7   5  12     2045.84     2015.02     60.07 o 
   8   5  12      194.63      199.02     26.67 o 
   9   5  12      349.18      335.67     43.10 o 
   0   6  12     1274.46     1079.77     69.23 o 
   1   6  12     1066.08     1001.70     48.66 o 
   2   6  12     1981.62     1818.08     42.36 o 
   3   6  12      603.01      531.31     21.24 o 
   4   6  12      403.26      383.64     24.35 o 
   5   6  12      252.15      226.90     21.32 o 
   6   6  12       47.34       49.66     17.54 o 
   7   6  12      100.82      146.84     24.64 o 
   8   6  12      305.55      283.83     30.90 o 
   9   6  12      100.22      148.26     32.37 o 
   1   7  12      832.68      807.31     29.97 o 
   2   7  12      384.93      382.28     23.36 o 
   3   7  12      916.95      831.44     26.27 o 
   4   7  12      850.57      904.05     33.56 o 
   5   7  12     2500.63     2537.25     53.97 o 
   6   7  12     1585.54     1515.25     52.59 o 
   7   7  12     2419.33     2259.31     65.48 o 
   8   7  12      153.38      138.17     24.55 o 
   0   8  12     6141.38     5629.91    157.34 o 
   1   8  12     1638.43     1552.30    106.29 o 
   2   8  12     1189.58     1189.89     35.96 o 
   3   8  12      737.35      680.34     25.10 o 
   4   8  12      256.75      273.75     22.87 o 
   5   8  12       62.44       51.80     14.70 o 
   6   8  12       37.41       39.35     18.12 o 
   7   8  12        6.14       29.60     17.68 o 
   8   8  12      109.85      109.66     23.47 o 
   1   9  12      689.64      652.62     38.54 o 
   2   9  12     1160.82     1136.16     35.71 o 
   3   9  12      894.67      875.93     41.06 o 
   4   9  12      379.54      385.06     22.24 o 
   5   9  12      770.22      760.78     32.97 o 
   6   9  12      417.82      450.60     34.97 o 
   7   9  12      513.96      532.01     45.51 o 
   8   9  12      121.02      120.87     24.50 o 
   0  10  12     6389.06     6152.26    172.62 o 
   1  10  12     2069.34     2020.52     72.44 o 
   2  10  12      734.23      709.44     50.88 o 
   3  10  12     1115.53     1111.52     37.27 o 
   4  10  12      836.97      805.84     33.00 o 
   5  10  12      131.70      111.13     20.92 o 
   6  10  12        7.79        1.80     18.44 o 
   7  10  12      101.70       98.98     28.59 o 
   1  11  12       93.15       95.56     24.70 o 
   2  11  12     1136.16     1084.94     45.32 o 
   3  11  12      865.45      834.17     34.30 o 
   4  11  12      746.53      779.42     36.46 o 
   5  11  12      210.96      242.31     28.00 o 
   6  11  12      865.32      953.99     58.48 o 
   7  11  12      179.19      209.46     36.24 o 
   0  12  12      349.33      374.91     56.64 o 
   1  12  12      253.61      276.45     35.24 o 
   2  12  12      177.13      170.35     23.83 o 
   3  12  12      178.58      169.15     20.64 o 
   4  12  12      258.55      232.73     23.74 o 
   5  12  12       23.89       38.94     23.20 o 
   6  12  12        8.01       12.64     21.76 o 
   1  13  12       15.66        0.00     15.89 o 
   2  13  12      555.30      588.34     46.36 o 
   3  13  12      170.47      161.75     21.11 o 
   4  13  12      500.39      561.85     39.32 o 
   5  13  12      504.02      534.98     48.90 o 
   0  14  12      526.12      507.97     62.93 o 
   1  14  12      744.32      832.71     61.14 o 
   2  14  12      488.92      434.37     46.09 o 
   3  14  12      862.06      848.81     44.38 o 
   4  14  12       62.72       87.94     18.14 o 
   1  15  12       90.97      113.52     29.16 o 
   2  15  12      535.93      579.20     48.48 o 
   3  15  12      417.27      437.32     38.06 o 
   0  16  12       57.44       74.62     37.76 o 
   2   0  13     2602.66     2670.52     72.46 o 
   4   0  13     2764.06     2814.83     77.49 o 
   6   0  13     8151.04     8223.26    233.31 o 
   8   0  13     2226.19     1968.04    114.18 o 
   0   1  13      660.67      621.25     53.94 o 
   1   1  13     7565.33     7561.49     96.53 o 
   2   1  13      441.18      416.10     27.31 o 
   3   1  13     1274.80     1259.45     42.88 o 
   4   1  13     1190.45     1185.39     43.32 o 
   5   1  13      710.44      652.49     35.72 o 
   6   1  13      368.80      385.37     33.50 o 
   7   1  13       63.56       95.46     21.99 o 
   8   1  13      377.73      348.12     43.01 o 
   9   1  13      451.59      414.66     47.68 o 
   1   2  13       23.60       14.83     11.35 o 
   2   2  13     1500.33     1440.62     44.91 o 
   3   2  13      355.93      356.63     27.52 o 
   4   2  13       17.52       21.43     12.37 o 
   5   2  13      251.59      244.07     26.14 o 
   6   2  13     1912.40     1934.82     57.48 o 
   7   2  13       24.91       35.91     17.79 o 
   8   2  13      832.17      784.11     53.72 o 
   9   2  13       16.04        6.19     20.02 o 
   0   3  13     2294.11     2237.76     95.30 o 
   1   3  13     4141.70     4194.68    151.83 o 
   2   3  13      472.37      409.64     23.36 o 
   3   3  13     1616.66     1616.36     47.96 o 
   4   3  13      133.29      105.31     17.75 o 
   5   3  13      331.54      286.25     27.27 o 
   6   3  13       87.38       67.46     18.38 o 
   7   3  13      180.12      183.87     25.70 o 
   8   3  13       19.52       13.55     20.12 o 
   9   3  13      206.20      118.93     30.84 o 
   1   4  13      352.36      330.58     22.76 o 
   2   4  13     3118.96     2919.80     54.43 o 
   3   4  13      350.70      329.63     23.13 o 
   4   4  13      535.19      513.58     30.74 o 
   5   4  13      100.24       93.03     18.63 o 
   6   4  13     1947.56     1936.29     58.01 o 
   7   4  13      123.79       87.83     21.43 o 
   8   4  13      418.55      425.73     48.20 o 
   9   4  13       51.68       56.65     25.11 o 
   0   5  13      330.14      226.56     40.46 o 
   1   5  13     3132.90     2965.62     74.36 o 
   2   5  13      172.26      197.14     19.45 o 
   3   5  13      612.57      613.14     39.06 o 
   4   5  13      173.99      130.27     17.26 o 
   5   5  13      215.55      212.14     24.72 o 
   6   5  13        1.25        2.08     15.00 o 
   7   5  13      354.97      325.02     31.82 o 
   8   5  13       60.64       34.72     17.83 o 
   9   5  13      407.98      418.98     48.84 o 
   1   6  13      624.23      613.70     27.85 o 
   2   6  13      703.22      680.16     28.94 o 
   3   6  13      885.00      816.31     31.60 o 
   4   6  13      750.74      751.15     31.56 o 
   5   6  13      360.09      372.30     26.88 o 
   6   6  13     2331.32     2292.46     64.17 o 
   7   6  13      335.09      324.99     33.01 o 
   8   6  13      198.55      212.47     28.11 o 
   0   7  13     2913.44     2538.94    108.79 o 
   1   7  13     2085.59     1905.36     85.04 o 
   2   7  13      781.76      710.42     29.53 o 
   3   7  13     1943.24     1860.76     46.16 o 
   4   7  13       92.54       84.13     16.16 o 
   5   7  13       64.92       61.64     15.53 o 
   6   7  13       69.43       63.64     20.59 o 
   7   7  13      176.04      188.73     27.13 o 
   8   7  13      160.84      155.21     26.12 o 
   1   8  13      452.19      431.62     38.58 o 
   2   8  13      403.43      347.82     24.04 o 
   3   8  13      599.02      606.57     29.25 o 
   4   8  13      508.65      448.95     26.51 o 
   5   8  13      919.06      934.02     36.27 o 
   6   8  13     1709.38     1611.66     56.34 o 
   7   8  13      761.70      730.23     41.75 o 
   8   8  13      636.08      678.07     42.39 o 
   0   9  13     2814.65     2556.92    115.98 o 
   1   9  13     2596.73     2612.96    143.75 o 
   2   9  13      387.05      384.79     38.57 o 
   3   9  13     1087.90     1047.57     36.93 o 
   4   9  13      121.87      119.98     18.00 o 
   5   9  13       44.52       45.02     14.69 o 
   6   9  13       17.99       20.39     20.86 o 
   7   9  13       97.53      127.98     31.13 o 
   1  10  13      147.21      108.94     25.11 o 
   2  10  13      320.60      276.37     28.57 o 
   3  10  13      390.80      353.64     32.05 o 
   4  10  13      924.53      959.25     51.06 o 
   5  10  13      647.33      671.54     48.33 o 
   6  10  13      971.92      943.73     58.17 o 
   7  10  13      277.20      249.51     38.36 o 
   0  11  13     1793.58     1808.01    101.59 o 
   1  11  13      857.68      787.79     49.88 o 
   2  11  13      709.45      776.71     40.47 o 
   3  11  13      239.89      218.08     22.29 o 
   4  11  13      248.71      265.28     29.36 o 
   5  11  13       10.93        9.71     16.23 o 
   6  11  13       96.29       90.12     27.95 o 
   1  12  13      355.56      346.53     40.28 o 
   2  12  13      434.14      387.37     33.94 o 
   3  12  13     1006.83      972.71     47.11 o 
   4  12  13      746.81      750.23     41.27 o 
   5  12  13      704.69      717.09     52.42 o 
   0  13  13      287.33      273.31     52.15 o 
   1  13  13       15.35       22.74     19.68 o 
   2  13  13      307.56      316.09     39.40 o 
   3  13  13      329.37      357.13     29.10 o 
   4  13  13      423.99      449.97     46.73 o 
   5  13  13       56.50       48.64     26.04 o 
   1  14  13       73.25       63.83     24.16 o 
   2  14  13      290.38      267.33     39.09 o 
   3  14  13      320.15      324.49     28.69 o 
   0  15  13     1143.28     1275.76     97.10 o 
   1  15  13      309.73      350.43     43.85 o 
   2  15  13      582.92      619.40     50.22 o 
   2   0  14     3164.17     3277.97    119.57 o 
   4   0  14      210.94      236.94     31.71 o 
   6   0  14        4.16       14.38     19.78 o 
   8   0  14      172.23      164.53     50.35 o 
   1   1  14       99.79       90.12     18.25 o 
   2   1  14      229.69      258.26     26.03 o 
   3   1  14     1197.46     1153.94     43.06 o 
   4   1  14      483.71      502.93     32.92 o 
   5   1  14     3086.27     3026.19     70.61 o 
   6   1  14      128.01      126.89     23.23 o 
   7   1  14     2968.09     2915.94     74.11 o 
   8   1  14      129.83      141.11     32.70 o 
   9   1  14       85.80       52.74     25.86 o 
   0   2  14     3064.92     2851.81    110.58 o 
   1   2  14      935.20      894.67     33.02 o 
   2   2  14     5384.92     5253.57     85.59 o 
   3   2  14      252.92      240.98     30.52 o 
   4   2  14     1145.13     1136.89     44.29 o 
   5   2  14      473.01      497.50     32.95 o 
   6   2  14      171.47      144.45     23.87 o 
   7   2  14       32.87       15.83     17.28 o 
   8   2  14      658.05      585.73     49.59 o 
   1   3  14      239.21      217.41     20.71 o 
   2   3  14     1179.79     1134.33     37.04 o 
   3   3  14      687.76      622.51     33.04 o 
   4   3  14      511.67      447.09     31.14 o 
   5   3  14      795.73      779.12     39.04 o 
   6   3  14      199.37      208.03     26.76 o 
   7   3  14      946.76     1003.19     47.00 o 
   8   3  14       42.13       57.11     20.67 o 
   0   4  14     2113.16     1930.28     93.50 o 
   1   4  14      494.33      451.48     25.62 o 
   2   4  14     1827.44     1754.65     66.83 o 
   3   4  14      122.50      129.78     17.45 o 
   4   4  14      149.81      136.21     21.06 o 
   5   4  14        2.80        0.00     12.04 o 
   6   4  14      127.07      125.81     22.79 o 
   7   4  14        8.65        6.57     16.78 o 
   8   4  14      318.12      307.32     32.82 o 
   1   5  14       89.54       72.81     14.39 o 
   2   5  14      312.52      303.90     23.55 o 
   3   5  14      385.49      365.84     40.21 o 
   4   5  14      191.26      179.25     19.69 o 
   5   5  14     1377.76     1414.23     50.85 o 
   6   5  14      382.78      372.42     33.63 o 
   7   5  14      967.56      912.82     45.58 o 
   8   5  14       66.50       65.84     20.91 o 
   0   6  14     3430.76     2907.56    115.98 o 
   1   6  14      616.60      624.03     39.84 o 
   2   6  14     1081.73     1016.43     35.71 o 
   3   6  14      291.41      268.54     23.45 o 
   4   6  14      227.03      235.26     22.68 o 
   5   6  14       31.25       30.73     16.85 o 
   6   6  14       58.36       78.31     20.59 o 
   7   6  14      317.82      306.74     32.48 o 
   8   6  14      285.57      286.41     33.02 o 
   1   7  14      576.03      524.57     44.60 o 
   2   7  14      489.80      466.21     26.66 o 
   3   7  14     1712.30     1605.04     44.72 o 
   4   7  14      713.42      629.20     31.22 o 
   5   7  14     1545.31     1482.24     45.48 o 
   6   7  14      461.33      469.84     35.72 o 
   7   7  14     1171.84     1144.25     50.98 o 
   0   8  14     1429.33     1246.99     84.51 o 
   1   8  14     1664.85     1561.91     53.11 o 
   2   8  14      714.46      694.54     31.34 o 
   3   8  14      514.43      522.76     28.86 o 
   4   8  14      404.04      367.76     27.83 o 
   5   8  14        5.42       11.82     13.23 o 
   6   8  14       12.95       10.78     16.89 o 
   7   8  14       66.46       80.84     21.77 o 
   1   9  14      271.19      258.76     34.61 o 
   2   9  14       77.80       64.48     18.56 o 
   3   9  14      762.52      781.72     40.92 o 
   4   9  14      829.78      858.09     62.82 o 
   5   9  14      590.49      590.56     37.64 o 
   6   9  14      508.05      456.25     47.99 o 
   7   9  14      394.25      401.26     47.68 o 
   0  10  14     1311.74     1158.89     84.51 o 
   1  10  14     1079.26     1065.86     70.58 o 
   2  10  14     1590.80     1519.22     57.38 o 
   3  10  14      615.88      545.65     35.79 o 
   4  10  14      249.12      237.11     28.34 o 
   5  10  14      118.98      111.34     22.83 o 
   6  10  14        5.63        0.00     19.38 o 
   1  11  14      732.10      684.30     47.99 o 
   2  11  14      605.31      557.72     37.01 o 
   3  11  14      355.59      317.57     32.36 o 
   4  11  14      613.63      685.15     40.13 o 
   5  11  14      526.35      561.65     38.57 o 
   0  12  14      276.77      280.51     53.04 o 
   1  12  14      322.50      316.01     40.04 o 
   2  12  14      473.97      430.73     45.45 o 
   3  12  14      163.16      134.74     24.30 o 
   4  12  14       46.96       20.86     18.12 o 
   5  12  14       71.80       68.05     27.60 o 
   1  13  14      256.62      218.09     35.24 o 
   2  13  14      527.73      552.97     70.13 o 
   3  13  14      272.18      241.48     29.70 o 
   4  13  14      370.48      404.72     37.60 o 
   0  14  14      230.04      202.29     50.35 o 
   1  14  14      995.14      958.78     60.38 o 
   2  14  14      182.15      142.58     31.46 o 
   2   0  15      492.76      437.84     53.94 o 
   4   0  15     2520.09     2552.43    117.78 o 
   6   0  15      973.53      994.36     81.81 o 
   8   0  15     3660.94     2948.01    143.85 o 
   1   1  15     4290.09     4384.44    145.65 o 
   2   1  15       81.10       65.00     17.63 o 
   3   1  15      418.12      426.83     31.92 o 
   4   1  15      422.48      407.39     32.95 o 
   5   1  15       36.83       31.35     16.59 o 
   6   1  15       30.33       14.52     17.80 o 
   7   1  15      335.25      353.58     34.17 o 
   8   1  15      335.72      285.65     42.37 o 
   1   2  15       35.91       41.41     16.56 o 
   2   2  15      202.60      187.28     23.68 o 
   3   2  15      469.77      428.62     31.64 o 
   4   2  15     1816.57     1873.73     57.22 o 
   5   2  15      138.18      131.52     22.66 o 
   6   2  15     1039.53     1151.28     49.68 o 
   7   2  15       17.92        4.96     16.75 o 
   8   2  15      403.81      355.78     54.84 o 
   0   3  15      736.60      713.85     62.93 o 
   1   3  15     3228.68     3135.10     60.88 o 
   2   3  15      265.09      261.42     27.07 o 
   3   3  15     1191.50     1161.64     45.31 o 
   4   3  15      695.45      678.96     37.23 o 
   5   3  15      108.91      114.85     21.95 o 
   6   3  15       40.26       27.51     18.12 o 
   7   3  15      161.30      141.70     24.57 o 
   8   3  15      157.88      129.98     31.71 o 
   1   4  15      832.65      800.47     34.52 o 
   2   4  15     1182.86     1173.74     38.85 o 
   3   4  15       92.80       87.38     18.72 o 
   4   4  15      622.25      639.24     37.51 o 
   5   4  15      312.53      312.37     30.95 o 
   6   4  15     1253.86     1173.57     49.55 o 
   7   4  15       68.49       87.18     21.98 o 
   8   4  15      328.72      335.60     35.20 o 
   0   5  15      648.34      542.13     54.84 o 
   1   5  15      995.58      988.39     41.92 o 
   2   5  15       72.32       58.58     14.51 o 
   3   5  15      578.59      570.34     29.15 o 
   4   5  15       64.44       61.01     17.75 o 
   5   5  15      121.62       87.45     20.91 o 
   6   5  15        0.66        0.00     14.80 o 
   7   5  15       83.73       80.79     21.96 o 
   1   6  15       34.79       30.38     16.23 o 
   2   6  15      772.00      696.27     31.85 o 
   3   6  15      106.10       83.68     16.42 o 
   4   6  15      699.97      651.67     32.17 o 
   5   6  15      493.46      442.14     34.98 o 
   6   6  15      984.60      876.66     45.27 o 
   7   6  15      108.40       99.09     23.34 o 
   0   7  15      607.43      607.76     62.93 o 
   1   7  15     2823.60     2623.76    135.91 o 
   2   7  15      434.76      437.35     27.19 o 
   3   7  15      578.77      545.90     29.83 o 
   4   7  15      220.17      226.60     23.70 o 
   5   7  15       19.61       12.32     14.23 o 
   6   7  15       47.48       49.66     20.07 o 
   7   7  15      148.94      175.79     28.06 o 
   1   8  15      223.90      188.14     30.79 o 
   2   8  15      634.95      642.33     31.96 o 
   3   8  15      637.82      587.98     30.98 o 
   4   8  15     1070.14     1019.92     39.45 o 
   5   8  15      819.07      779.98     36.80 o 
   6   8  15      378.70      365.85     35.03 o 
   0   9  15     1455.38     1251.49     88.11 o 
   1   9  15     1769.87     1590.89     69.29 o 
   2   9  15     1449.60     1367.92     63.25 o 
   3   9  15      558.09      462.27     37.65 o 
   4   9  15      184.83      164.97     25.43 o 
   5   9  15       38.43       36.85     18.84 o 
   6   9  15       75.36       95.95     29.43 o 
   1  10  15      565.84      518.06     58.89 o 
   2  10  15       17.81        4.76     16.35 o 
   3  10  15       65.86       85.64     21.17 o 
   4  10  15      288.08      296.68     31.96 o 
   5  10  15      477.12      429.84     37.54 o 
   0  11  15      280.61      238.25     49.45 o 
   1  11  15      333.15      351.47     41.31 o 
   2  11  15      726.10      695.93     41.18 o 
   3  11  15      188.58      183.96     27.27 o 
   4  11  15       48.23       53.27     19.60 o 
   5  11  15        2.88       17.12     18.46 o 
   1  12  15      182.28      159.52     31.43 o 
   2  12  15      474.64      401.13     45.45 o 
   3  12  15      551.33      539.04     49.28 o 
   4  12  15      854.96      849.58     46.54 o 
   0  13  15      641.74      576.30     68.33 o 
   1  13  15      200.47      190.20     34.97 o 
   2  13  15      285.79      261.49     39.40 o 
   2   0  16     1464.18     1472.66     89.01 o 
   4   0  16       93.40      102.49     39.56 o 
   6   0  16        7.87        0.00     26.07 o 
   1   1  16      482.34      455.48     40.63 o 
   2   1  16      227.17      187.40     25.59 o 
   3   1  16     2566.11     2475.98     66.55 o 
   4   1  16      342.18      328.30     31.71 o 
   5   1  16     1698.44     1639.16     57.41 o 
   6   1  16      187.36      167.67     26.83 o 
   7   1  16      427.87      487.00     39.24 o 
   0   2  16     3063.97     2705.27    115.98 o 
   1   2  16      381.94      324.16     30.76 o 
   2   2  16     2751.83     2575.88     66.60 o 
   3   2  16      130.83      127.28     22.49 o 
   4   2  16      393.38      379.91     33.78 o 
   5   2  16       23.84       16.17     17.27 o 
   6   2  16       27.97       16.42     16.78 o 
   7   2  16        4.17        0.00     15.36 o 
   1   3  16      139.83      156.20     19.88 o 
   2   3  16      304.81      300.08     29.23 o 
   3   3  16       82.85       59.06     18.25 o 
   4   3  16      171.14      161.30     24.50 o 
   5   3  16     1957.96     1912.57     70.63 o 
   6   3  16       77.02       79.69     20.75 o 
   7   3  16      285.07      310.37     33.63 o 
   0   4  16     2926.95     2609.07    116.88 o 
   1   4  16      517.75      483.77     33.19 o 
   2   4  16      944.45      916.40     48.92 o 
   3   4  16       94.01       89.67     19.89 o 
   4   4  16       30.39       46.49     17.69 o 
   5   4  16       15.18        1.98     16.07 o 
   6   4  16        2.51       14.60     16.50 o 
   7   4  16       93.36       54.43     20.39 o 
   1   5  16      421.03      355.81     32.05 o 
   2   5  16      107.23      105.70     17.54 o 
   3   5  16      324.11      276.32     24.90 o 
   4   5  16      129.58      114.42     22.08 o 
   5   5  16      964.47      927.69     45.84 o 
   6   5  16       89.76       86.94     21.55 o 
   7   5  16      436.04      457.17     39.54 o 
   0   6  16     1529.79     1487.04     92.60 o 
   1   6  16      667.39      594.06     43.81 o 
   2   6  16      707.51      663.28     32.45 o 
   3   6  16       27.37       20.01     13.79 o 
   4   6  16      355.10      351.75     28.49 o 
   5   6  16       14.15        2.91     17.11 o 
   6   6  16       15.62       21.66     18.51 o 
   7   6  16       41.90       19.49     19.01 o 
   1   7  16       18.82       17.66     19.68 o 
   2   7  16       66.13       50.74     16.31 o 
   3   7  16      961.97      849.82     36.93 o 
   4   7  16      537.20      499.04     31.37 o 
   5   7  16     1360.34     1258.91     53.41 o 
   6   7  16      308.88      336.83     34.77 o 
   0   8  16      653.61      571.80     63.83 o 
   1   8  16      862.35      717.47     49.57 o 
   2   8  16      921.35      867.56     55.27 o 
   3   8  16      189.68      165.15     21.71 o 
   4   8  16       76.98       78.95     18.30 o 
   5   8  16      180.30      152.79     22.10 o 
   6   8  16        0.72        5.30     16.75 o 
   1   9  16      127.66      109.61     27.65 o 
   2   9  16      414.64      403.30     36.34 o 
   3   9  16      581.42      549.35     37.80 o 
   4   9  16      524.97      528.05     38.63 o 
   5   9  16      778.92      731.32     43.06 o 
   0  10  16       95.49       51.25     31.47 o 
   1  10  16      578.55      501.18     57.54 o 
   2  10  16     1612.85     1479.02     82.84 o 
   3  10  16      684.84      618.92     40.27 o 
   4  10  16      321.23      278.68     32.59 o 
   1  11  16      340.75      309.96     40.37 o 
   2  11  16      373.31      337.31     42.54 o 
   3  11  16      397.11      335.03     35.64 o 
   4  11  16      779.50      801.41     64.34 o 
   0  12  16      204.96      191.50     49.45 o 
   1  12  16      477.74      390.22     45.45 o 
   2  12  16      292.88      246.10     38.46 o 
   2   0  17     1166.73     1184.06     84.51 o 
   4   0  17     2835.94     2707.07    127.67 o 
   6   0  17      546.67      589.78     69.23 o 
   1   1  17     1816.01     1959.47     74.68 o 
   2   1  17      677.98      666.12     48.63 o 
   3   1  17     1166.22     1094.37     59.38 o 
   4   1  17      105.07       62.01     27.31 o 
   5   1  17       25.17       15.71     21.87 o 
   6   1  17       31.11       18.42     22.56 o 
   7   1  17      260.47      233.18     38.76 o 
   1   2  17        3.59        0.00     17.77 o 
   2   2  17       50.61       32.70     17.44 o 
   3   2  17       25.97       21.88     17.65 o 
   4   2  17     1451.67     1268.83     52.43 o 
   5   2  17      195.37      185.50     26.90 o 
   6   2  17      694.08      633.68     40.31 o 
   7   2  17      193.02      139.77     26.46 o 
   0   3  17      132.26      102.49     37.76 o 
   1   3  17      746.46      819.47     98.45 o 
   2   3  17      132.41      111.95     22.13 o 
   3   3  17     1338.85     1275.22     51.37 o 
   4   3  17       21.08       13.36     17.44 o 
   5   3  17       81.77       83.91     21.79 o 
   6   3  17       55.29       39.91     19.32 o 
   7   3  17       15.92        0.00     16.63 o 
   1   4  17       69.03       49.68     21.76 o 
   2   4  17      120.87      101.86     21.55 o 
   3   4  17      156.10       95.31     22.10 o 
   4   4  17     2298.52     2074.30     82.69 o 
   5   4  17       62.13       50.22     19.95 o 
   6   4  17      629.50      581.42     40.70 o 
   0   5  17      470.84      383.90     59.34 o 
   1   5  17     1156.94      965.34     55.21 o 
   2   5  17      196.08      186.90     22.28 o 
   3   5  17      280.81      261.65     29.79 o 
   4   5  17       18.85       17.85     17.63 o 
   5   5  17       11.22       24.80     18.83 o 
   6   5  17       30.49       31.46     18.83 o 
   1   6  17      139.38      106.54     26.70 o 
   2   6  17      201.74      173.50     21.93 o 
   3   6  17      308.30      273.45     26.59 o 
   4   6  17     1625.41     1523.65     73.80 o 
   5   6  17      408.27      375.51     36.20 o 
   6   6  17      371.08      394.72     38.55 o 
   0   7  17      639.65      546.63     63.83 o 
   1   7  17     1121.82      942.40     56.87 o 
   2   7  17      472.93      393.87     30.43 o 
   3   7  17      346.35      301.98     27.90 o 
   4   7  17       10.65        3.01     15.20 o 
   5   7  17       98.47       86.08     22.83 o 
   1   8  17      181.15      175.89     50.35 o 
   2   8  17      121.71       97.80     22.83 o 
   3   8  17      363.94      310.38     28.99 o 
   4   8  17      520.49      451.05     32.34 o 
   5   8  17      239.96      194.70     36.45 o 
   0   9  17      346.11      310.18     56.64 o 
   1   9  17     1094.82      884.92     57.21 o 
   2   9  17      777.89      685.31     42.71 o 
   3   9  17      640.17      589.85     40.65 o 
   4   9  17      125.00       98.47     24.44 o 
   1  10  17       54.93       18.43     21.61 o 
   2  10  17       94.28       68.65     26.88 o 
   3  10  17      101.08       81.76     24.36 o 
   0  11  17      473.34      431.55     66.53 o 
   1  11  17      142.40      123.59     31.13 o 
   2  11  17      507.67      445.10     49.19 o 
   2   0  18      256.77      270.62     55.74 o 
   4   0  18      323.41      382.10     63.83 o 
   6   0  18       45.23       37.76     36.86 o 
   2   1  18      157.28      124.20     33.27 o 
   3   1  18     2145.36     2159.26     82.31 o 
   4   1  18       13.82       29.97     23.42 o 
   5   1  18     1478.51     1365.59     90.36 o 
   6   1  18        8.75        0.00     19.96 o 
   2   2  18      773.54      742.92     41.62 o 
   3   2  18       60.41       74.21     22.47 o 
   4   2  18     1180.24     1084.33     50.31 o 
   5   2  18        7.76        0.00     16.94 o 
   6   2  18        5.60        5.91     17.30 o 
   1   3  18       20.70       20.68     26.97 o 
   2   3  18       38.63       31.45     17.96 o 
   3   3  18      433.37      333.64     33.73 o 
   4   3  18      159.73      125.64     24.91 o 
   5   3  18      607.35      580.96     40.04 o 
   6   3  18      163.16      115.23     24.52 o 
   0   4  18     1707.25     1487.94     97.10 o 
   1   4  18       89.95       73.39     24.13 o 
   2   4  18      592.27      557.16     44.56 o 
   3   4  18       32.23        7.36     16.82 o 
   4   4  18      106.16      112.53     24.54 o 
   5   4  18        0.61        3.01     15.88 o 
   1   5  18        7.74        7.54     18.68 o 
   2   5  18        0.08        3.92     12.99 o 
   3   5  18      400.14      355.58     35.13 o 
   4   5  18      159.17      116.61     24.74 o 
   5   5  18      644.25      715.38     43.40 o 
   0   6  18     1472.70     1174.17     89.91 o 
   1   6  18      355.63      343.59     41.26 o 
   2   6  18      796.58      708.61     36.22 o 
   3   6  18      205.21      195.45     25.08 o 
   4   6  18       34.47       21.94     19.16 o 
   5   6  18       81.86       92.51     23.80 o 
   1   7  18      103.77       62.01     24.70 o 
   2   7  18      102.36       70.29     21.66 o 
   3   7  18      899.79      756.27     41.40 o 
   4   7  18      289.02      258.62     31.35 o 
   0   8  18      356.47      361.42     62.04 o 
   1   8  18      450.80      369.34     44.49 o 
   2   8  18      331.66      322.37     34.18 o 
   3   8  18      256.62      234.43     31.70 o 
   4   8  18      136.84      140.04     26.46 o 
   1   9  18       35.97       27.37     22.14 o 
   2   9  18       74.38       47.33     24.42 o 
   3   9  18      713.46      652.89     43.65 o 
   0  10  18      754.49      659.91     74.62 o 
   1  10  18      182.94      123.60     31.92 o 
   2   0  19      890.91      819.94     80.02 o 
   4   0  19      545.99      434.25     70.13 o 
   2   1  19      429.09      365.77     45.42 o 
   3   1  19      924.30      898.73     59.32 o 
   4   1  19       30.18        8.37     32.37 o 
   5   1  19        5.62       13.12     23.15 o 
   2   2  19      515.40      464.13     48.95 o 
   3   2  19       25.52       22.84     24.13 o 
   4   2  19      930.33      885.55     60.07 o 
   5   2  19       22.81       20.57     24.42 o 
   1   3  19      545.13      408.17     63.83 o 
   2   3  19      310.06      318.28     34.17 o 
   3   3  19      550.23      531.00     41.24 o 
   4   3  19       26.38       31.06     20.15 o 
   5   3  19       91.12       70.76     23.20 o 
   1   4  19       64.43       51.25     33.27 o 
   2   4  19      141.80      122.95     24.83 o 
   3   4  19      171.77      176.09     28.43 o 
   4   4  19     1008.89      969.71     50.50 o 
   0   5  19       43.93       25.17     30.57 o 
   1   5  19      387.79      286.06     39.28 o 
   2   5  19      137.72      108.42     29.70 o 
   3   5  19      249.18      236.63     31.44 o 
   4   5  19        7.38        0.00     17.44 o 
   1   6  19       46.70       26.95     22.14 o 
   2   6  19      127.38      120.47     25.36 o 
   3   6  19      178.38      168.78     28.00 o 
   0   7  19      150.41      156.44     45.85 o 
   1   7  19      662.57      601.19     50.21 o 
   2   7  19      289.33      256.24     39.73 o 
   3   7  19      514.72      465.60     36.72 o 
   1   8  19       70.63       58.84     25.33 o 
   2   8  19      224.57      193.57     35.58 o 
   2   0  20      585.67      604.17     72.82 o 
   4   0  20      271.76      247.24     59.34 o 
   2   1  20       15.20        0.00     24.16 o 
   3   1  20      879.84      773.47     57.17 o 
   4   1  20       38.67       36.51     25.60 o 
   2   2  20      853.07      817.84     57.85 o 
   3   2  20      102.26       75.54     31.13 o 
   2   3  20       72.67       66.53     41.36 o 
   3   3  20      518.04      513.45     43.41 o 
   1   4  20      107.64       93.50     39.56 o 
   2   4  20      745.82      669.47     90.80 o 
   3   4  20       80.98       85.59     24.36 o 
   1   5  20       83.49       38.66     33.27 o 
   2   5  20       67.72       26.97     35.06 o 
   0   6  20      469.35      384.80     64.73 o 
   1   6  20      150.95      138.29     31.77 o 
                                                 
